# Supplementary material for: A Protein Inventory of Human Ribosome Biogenesis Reveals an Essential Function of Exportin 5 in 60S Subunit Export
Source: PLoS Biol. 2010 Oct 26;8(10):e1000522. doi: 10.1371/journal.pbio.1000522 (PMC2964341; doi:10.1371/journal.pbio.1000522)
Supplement: Table S1 — List of targets in the systematic analysis of ribosome biogenesis by RNAi. Targets are sorted according to the following categories: ribosomal proteins, NPC components, nuclear transport, ribosome synthesis, and a miscellaneous group. For proteins of the “ribosome synthesis” category, if applicable, a reference linking the homologous yeast protein to ribosome biogenesis is given. (0.10 MB XLS) [file pbio.1000522.s009.xls]

## Sheet: Sheet1
TARGET LIST
NCBI gene symbol	mRNA Accessions	category	yeast homolog	reference
RPSA	NM_001012321 NM_002295	Ribosomal protein	Rps0a/Rps0b	n.d.
RPS2	NM_002952	Ribosomal protein	Rps2	n.d.
RPS3	NM_001005	Ribosomal protein	Rps3	n.d.
RPS3A	NM_001006 NM_182777	Ribosomal protein	Rps1a/Rps1b	n.d.
RPS4X	NM_001007	Ribosomal protein	Rps4a/Rps4b	n.d.
RPS4Y1	NM_001008	Ribosomal protein	Rps4a/Rps4b	n.d.
RPS4Y2	NM_001039567 NM_138963	Ribosomal protein	Rps4a/Rps4b	n.d.
RPS5	NM_001009	Ribosomal protein	Rps5	n.d.
RPS6	NM_001010	Ribosomal protein	Rps6a/Rps6b	n.d.
RPS7	NM_001011	Ribosomal protein	Rps7a/Rps7b	n.d.
RPS8	NM_001012	Ribosomal protein	Rps8a/Rps8b	n.d.
RPS9	NM_001013	Ribosomal protein	Rps9a/Rps9b	n.d.
RPS10	NM_001014	Ribosomal protein	Rps10a/Rps10b	n.d.
RPS11	NM_001015	Ribosomal protein	Rps11a/Rps11b	n.d.
RPS12	NM_001016	Ribosomal protein	Rps12	n.d.
RPS13	NM_001017	Ribosomal protein	Rps13	n.d.
RPS14	NM_001025070 NM_001025071 NM_005617	Ribosomal protein	Rps14a/Rps14b	n.d.
RPS15	NM_001018	Ribosomal protein	Rps15	n.d.
RPS15A	NM_001019 NM_001030009	Ribosomal protein	Rps22a/Rps22b	n.d.
RPS16	NM_001020	Ribosomal protein	Rps16a/Rps16b	n.d.
RPS17	NM_001021	Ribosomal protein	Rps17a/Rps17b	n.d.
RPS18	NM_022551	Ribosomal protein	Rps18a/Rps18b	n.d.
RPS19	NM_001022	Ribosomal protein	Rps19a/Rps19b	n.d.
RPS20	NM_001023	Ribosomal protein	Rps20	n.d.
RPS21	NM_001024	Ribosomal protein	Rps21a/Rps21b	n.d.
RPS23	NM_001025	Ribosomal protein	Rps23a/Rps23b	n.d.
RPS24	NM_001026 NM_033022	Ribosomal protein	Rps24a/Rps24b	n.d.
RPS25	NM_001028	Ribosomal protein	Rps25a/Rps25b	n.d.
RPS26	NM_001029	Ribosomal protein	Rps26a/Rps26b	n.d.
RPS27	NM_001030	Ribosomal protein	Rps27a/Rps27b	n.d.
RPS27A	NM_002954	Ribosomal protein	Rps31	n.d.
RPS27L	NM_015920	Ribosomal protein	Rps27a/Rps27b	n.d.
RPS28	NM_001031	Ribosomal protein	Rps28s/Rps28b	n.d.
RPS29	NM_001030001 NM_001032	Ribosomal protein	Rps29a/Rps29b	n.d.
FAU	NM_001997	Ribosomal protein	Rps30a/Rps30b	n.d.
GNB2L1	NM_006098	Ribosomal protein	Asc1	Gerbasi VR, Weaver CM, Hill S, Friedman DB, and Link AJ. (2004). Yeast Asc1p and mammalian RACK1 are functionally orthologous core 40S ribosomal proteins that repress gene expression. Mol Cell Biol. 24, 8276-87.
MRPS10	NM_018141	Ribosomal protein	n.d.	n.d.
RPL3	NM_000967 NM_001033853	Ribosomal protein	Rpl3	n.d.
RPL3L	NM_005061	Ribosomal protein	Rpl3	n.d.
RPL4	NM_000968	Ribosomal protein	Rpl4	n.d.
RPL5	NM_000969	Ribosomal protein	Rpl5	n.d.
RPL6	NM_000970 NM_001024662	Ribosomal protein	Rpl6	n.d.
RPL7	NM_000971	Ribosomal protein	Rpl7	n.d.
RPL7A	NM_000972	Ribosomal protein	Rpl8	n.d.
RPL7L1	NM_198486	Ribosomal protein	Rpl7	n.d.
RPL8	NM_000973 NM_033301	Ribosomal protein	Rpl2	n.d.
RPL9	NM_000661 NM_001024921	Ribosomal protein	Rpl9	n.d.
RPL10	NM_006013	Ribosomal protein	Rpl10	n.d.
RPL10A	NM_007104	Ribosomal protein	Rpl1a	n.d.
RPL10L	NM_080746	Ribosomal protein	Rpl10	n.d.
RPL11	NM_000975	Ribosomal protein	Rpl11	n.d.
RPL12	NM_000976	Ribosomal protein	Rpl12	n.d.
RPL13	NM_000977 NM_033251	Ribosomal protein	Rpl13	n.d.
RPL13A	NM_012423	Ribosomal protein	Rpl16	n.d.
RPL14	NM_001034996 NM_003973	Ribosomal protein	Rpl14	n.d.
RPL15	NM_002948	Ribosomal protein	Rpl15	n.d.
RPL17	NM_000985 NM_001035006	Ribosomal protein	Rpl17	n.d.
RPL18	NM_000979	Ribosomal protein	Rpl18	n.d.
RPL18A	NM_000980	Ribosomal protein	Rpl20	n.d.
RPL19	NM_000981	Ribosomal protein	Rpl19	n.d.
RPL21	NM_000982 XM_935700	Ribosomal protein	Rpl21	n.d.
RPL22	NM_000983	Ribosomal protein	Rpl22	n.d.
RPL22L1	NM_001099645 XM_001132475 XM_001132707 XM_114317	Ribosomal protein	Rpl22	n.d.
RPL23	NM_000978	Ribosomal protein	Rpl23	n.d.
RPL23A	NM_000984	Ribosomal protein	Rpl25	n.d.
RPL24	NM_000986	Ribosomal protein	Rpl24	n.d.
RPL26	NM_000987	Ribosomal protein	Rpl26	n.d.
RPL26L1	NM_016093	Ribosomal protein	Rpl26	n.d.
RPL27	NM_000988	Ribosomal protein	Rpl27	n.d.
RPL27A	NM_000990	Ribosomal protein	Rpl28	n.d.
RPL28	NM_000991	Ribosomal protein	n.d.	n.d.
RPL29	NM_000992	Ribosomal protein	Rpl29	n.d.
RPL30	NM_000989	Ribosomal protein	Rpl30	n.d.
RPL31	NM_000993 NM_001098578 NM_001099693	Ribosomal protein	Rpl31	n.d.
RPL32	NM_000994 NM_001007073 NM_001007074	Ribosomal protein	Rpl32	n.d.
RPL34	NM_000995 NM_033625	Ribosomal protein	Rpl34	n.d.
RPL35	NM_007209	Ribosomal protein	Rpl35	n.d.
RPL35A	NM_000996	Ribosomal protein	Rpl33	n.d.
RPL36	NM_015414 NM_033643	Ribosomal protein	Rpl36	n.d.
RPL36A	NM_021029	Ribosomal protein	Rpl42	n.d.
RPL36AL	NM_001001	Ribosomal protein	n.d.	n.d.
RPL37	NM_000997	Ribosomal protein	Rpl37	n.d.
RPL37A	NM_000998	Ribosomal protein	Rpl43	n.d.
RPL38	NM_000999 NM_001035258	Ribosomal protein	Rpl38	n.d.
RPL39	NM_001000	Ribosomal protein	Rpl39	n.d.
RPL39L	NM_052969	Ribosomal protein	Rpl39	n.d.
RPL41	NM_001035267 NM_021104	Ribosomal protein	n.d.	n.d.
RPLP0	NM_001002 NM_053275	Ribosomal protein	Rpp0	n.d.
RPLP1	NM_001003 NM_213725	Ribosomal protein	Rpp1	n.d.
RPLP2	NM_001004	Ribosomal protein	Rpp2	n.d.
MRPL9	NM_031420	Ribosomal protein	n.d.	n.d.
AAAS (ALADIN)	NM_015665	NPC component	n.d.	n.d.
CETN2	NM_004344	NPC component	Cdc31	n.d.
GLE1	NM_001003722 NM_001499	NPC component	Gle1	n.d.
NUP107	NM_020401	NPC component	Nup84	n.d.
NUP133	NM_018230	NPC component	Nup133	n.d.
NUP153	NM_005124	NPC component	n.d.	n.d.
NUP155	NM_004298 NM_153485	NPC component	Nup157/Nup170	n.d.
NUP160	NM_015231	NPC component	Nup120	n.d.
NUP188	NM_015354 XM_497078	NPC component	Nup188	n.d.
NUP205	NM_015135	NPC component	Nup192	n.d.
NUP210	NM_024923	NPC component	n.d.	n.d.
NUP210L	NM_207308	NPC component	n.d.	n.d.
NUP214	NM_005085	NPC component	Nup159	n.d.
NUP35	NM_001008544 NM_138285	NPC component	Nup53, Nup59	n.d.
NUP37	NM_024057	NPC component	n.d.	n.d.
NUP43	NM_024647 NM_198887	NPC component	n.d.	n.d.
NUP50	NUP50	NPC component	Nup2	n.d.
NUP54	NM_017426	NPC component	Nup57	n.d.
NUP62	NM_012346 NM_016553 NM_153718 NM_153719	NPC component	Nsp1	n.d.
NUP85	NM_024844	NPC component	Nup85	n.d.
NUP88	NM_002532	NPC component	Nup82	n.d.
NUP93	NM_014669	NPC component	Nic96	n.d.
NUP98/Nup96	NM_005387 NM_016320 NM_139131 NM_139132	NPC component	Nup116, Nup100, Nup145N/Nup145C	n.d.
NUPL1 (NUP58)	NM_001008564 NM_001008565 NM_014089	NPC component	Nup49	n.d.
NUPL2 (hCG1)	NM_007342	NPC component	Nup42	n.d.
POM121	NM_172020	NPC component	n.d.	n.d.
RAE1	NM_001015885 NM_003610	NPC component	Gle2	n.d.
RANBP2 (Nup358)	NM_006267	NPC component	n.d.	n.d.
RGPD2 (Nup358)	NM_001024457 NM_001078170 XM_001134108 XM_001134109 XM_001134110 XM_001134111 XM_001134114 XM_001134116	NPC component	n.d.	n.d.
SEC13	NM_030673 NM_183352	NPC component	Sec13	n.d.
SEH1L	NM_001013437 NM_031216	NPC component	Seh1	n.d.
TMEM48	NM_018087	NPC component	Ndc1	n.d.
TPR	NM_003292	NPC component	Mlp1. Mlp2	n.d.
CSE1L (CAS)	NM_001316	Nuclear transport	Cse1	n.d.
ELAVL1	NM_001419	Nuclear transport	n.d	n.d.
HRB (AGFG1)	NM_004504 XM_941338	Nuclear transport	n.d.	n.d.
IPO11 (RanBP11)	NM_016338	Nuclear transport	Kap120	n.d.
IPO13 (RanBP13)	NM_014652	Nuclear transport	Mtr10	n.d.
IPO4 (RanBP4)	NM_024658	Nuclear transport	Kap123 (Yrb4)	n.d.
IPO7 (RanBP7)	NM_006391	Nuclear transport	Nmd5/Sxm1	n.d.
IPO8 (RanBP8)	NM_006390	Nuclear transport	Nmd5/Sxm1	n.d.
IPO9 (RanBP9)	NM_018085	Nuclear transport	Kap114	n.d.
KPNA1	NM_002264	Nuclear transport	Srp1	n.d.
KPNA5	NM_002269	Nuclear transport	Srp1	n.d.
KPNA6	NM_012316	Nuclear transport	Srp1	n.d.
KPNB1 (Imp b)	NM_002265	Nuclear transport	Kap95	n.d.
LOC646565	XR_017208 XR_018397	Nuclear transport	n.d.	n.d.
NUTF2	NM_005796	Nuclear transport	Ntf2	n.d.
NXF1 (TAP)	NM_001081491 NM_006362	Nuclear transport	Mex67	n.d.
NXF2	NM_017809 NM_022053	Nuclear transport	n.d.	n.d.
NXF3	NM_022052	Nuclear transport	n.d.	n.d.
NXF5	NM_032946 NM_033152 NM_033153 NM_033154 NM_033155	Nuclear transport	n.d.	n.d.
NXT1	NM_013248	Nuclear transport	n.d.	n.d.
NXT2	NM_018698	Nuclear transport	n.d.	n.d.
RAN	NM_006325	Nuclear transport	Gsp1/Gsp2	n.d.
RANBP1	NM_002882	Nuclear transport	Yrb1	n.d.
RANBP17	NM_022897	Nuclear transport	n.d.	n.d.
RANBP3	NM_003624 NM_007320 NM_007321 NM_007322	Nuclear transport	Yrb2	n.d.
RANBP5	NM_002271	Nuclear transport	Kap121 (Pse1)	n.d.
RANBP6	NM_012416	Nuclear transport	Kap121 (Pse1)	n.d.
RANGAP1	NM_002883	Nuclear transport	Rna1	n.d.
RCC1	NM_001048194 NM_001048195 NM_001269	Nuclear transport	Mtr1 (Srm1)	n.d.
RNUXA (PHAX)	NM_032177	Nuclear transport	n.d.	n.d.
THOC4	NM_005782 XM_001134346	Nuclear transport	Yra1	n.d.
TNPO1 (TRN1)	NM_002270 NM_153188	Nuclear transport	Kap104	n.d.
TNPO2 (TRN2)	NM_013433	Nuclear transport	Kap104	n.d.
TNPO3 (Trn-SR)	NM_012470	Nuclear transport	Mtr10	n.d.
XPO1 (CRM1)	NM_003400	Nuclear transport	CRM1	n.d.
XPO4 (EXP4)	NM_022459	Nuclear transport	n.d.	n.d.
XPO5 (EXP5)	NM_020750	Nuclear transport	Msn5	n.d.
XPO6 (EXP6, RANBP16)	NM_015171	Nuclear transport	n.d.	n.d.
XPO7	NM_001100161 NM_001100162 NM_015024	Nuclear transport	n.d.	n.d.
XPOT (EXPT)	NM_007235	Nuclear transport	Los1	n.d.
BYSL	NM_004053	Ribosome synthesis	Enp1	40S TAP*
CSNK1D	NM_001893 NM_139062 XM_001132734	Ribosome synthesis	Hrr25	40S TAP*
CSNK1E	NM_001894 NM_152221	Ribosome synthesis	Hrr25	40S TAP*
CSNK1G3	NM_001031812 NM_001044722 NM_001044723 NM_004384	Ribosome synthesis	Hrr25	40S TAP*
DDX3X	NM_001356 NM_024005	Ribosome synthesis	Ded1	40S TAP*
DDX3Y	NM_004660	Ribosome synthesis	Ded1	40S TAP*
DDX5	NM_004396	Ribosome synthesis	Dbp2	40S TAP*
DHDH	NM_014475	Ribosome synthesis	Ymr315w	40S TAP*
DIMT1L	NM_014473	Ribosome synthesis	Dim1	40S TAP*
EIF2AK4	NM_001013703	Ribosome synthesis	Gcn2	40S TAP*
EIF4G1	NM_004953 NM_182917 NM_198241 NM_198242 NM_198244	Ribosome synthesis	Tif4631	40S TAP*
EIF4G2	NM_001042559 NM_001418	Ribosome synthesis	Tif4631	40S TAP*
EIF4G3	NM_003760	Ribosome synthesis	Tif4631	40S TAP*
ELP2	NM_018255	Ribosome synthesis	Elp2	40S TAP*
HDLBP	NM_005336 NM_203346	Ribosome synthesis	Scp160	40S TAP*
IKBKAP	NM_003640	Ribosome synthesis	Iki3	40S TAP*
LTV1	NM_032860	Ribosome synthesis	Ltv1	40S TAP*
NOB1	NM_014062	Ribosome synthesis	Nob1	40S TAP*
NOL14	NM_003703	Ribosome synthesis	Nop14	40S TAP*
PNO1 (DIM2)	NM_020143	Ribosome synthesis	Yor145c/Dim2	40S TAP*
RIOK2 (RIO2)	NM_018343	Ribosome synthesis	Rio2	40S TAP*
RRP12	NM_015179	Ribosome synthesis	Rrp12	40S TAP*
SUPT5H	NM_001111020 NM_003169	Ribosome synthesis	Spt5	40S TAP*
TSR1	NM_018128	Ribosome synthesis	Tsr1	40S TAP*
WBSCR22	NM_017528	Ribosome synthesis	Bud23	40S TAP*
WDR46	NM_005452	Ribosome synthesis	Utp7/Kre31	40S TAP*
BOP1	NM_015201	Ribosome synthesis	Erb1	60S TAP*
BXDC2	NM_018321	Ribosome synthesis	Brx1	60S TAP*
BXDC5	NM_025065	Ribosome synthesis	Rpf1	60S TAP*
C15orf15	NM_016304	Ribosome synthesis	Rlp24	60S TAP*
CEBPZ	NM_005760	Ribosome synthesis	Noc1/Mak21	60S TAP*
DDX18	NM_006773	Ribosome synthesis	Has1	60S TAP*
DDX27	NM_017895	Ribosome synthesis	Drs1	60S TAP*
DDX54	NM_001111322 NM_024072	Ribosome synthesis	Dbp10	60S TAP*
DDX55	NM_020936	Ribosome synthesis	Spb4	60S TAP*
DHX15	NM_001358	Ribosome synthesis	Prp43	60S TAP*
DHX8	NM_004941	Ribosome synthesis	Prp43	60S TAP*
DKC1	NM_001363	Ribosome synthesis	Cbf5	60S TAP*
DUSP12	NM_007240	Ribosome synthesis	Yvh1	60S TAP*
EBNA1BP2	NM_006824	Ribosome synthesis	Ebp2	60S TAP*
EIF6	NM_002212 NM_181466 NM_181467 NM_181468 NM_181469	Ribosome synthesis	Tif6	60S TAP*
FBL	NM_001436	Ribosome synthesis	Nop1	60S TAP*
FTSJ3	NM_017647	Ribosome synthesis	Spb1	60S TAP*
GLTSCR2	NM_015710	Ribosome synthesis	Ypl146c/Nop53	60S TAP*
GNL1	NM_005275	Ribosome synthesis	Kre35/Lsg1	60S TAP*
GNL2	NM_013285	Ribosome synthesis	Nug2/Nog2	60S TAP*
GNL3	NM_014366 NM_206825 NM_206826	Ribosome synthesis	Nug1	60S TAP*
GNL3L	NM_019067	Ribosome synthesis	Nug1	60S TAP*
GTPBP4	NM_012341	Ribosome synthesis	Nog1	60S TAP*
HEATR1	NM_018072	Ribosome synthesis	Yjl109c/Utp10	60S TAP*
HSPC111	NM_016391	Ribosome synthesis	Nop16	60S TAP*
KIAA0409	NM_015324	Ribosome synthesis	Rrp8	60S TAP*
LSG1	NM_018385	Ribosome synthesis	Kre35/Lsg1	60S TAP*
MDN1	NM_014611	Ribosome synthesis	Rea1/Mdn1	60S TAP*
MKI67IP	NM_032390	Ribosome synthesis	Nop15	60S TAP*
MRTO4	NM_016183	Ribosome synthesis	Mrt4	60S TAP*
MT1E	NM_175617	Ribosome synthesis	Yhr053c	60S TAP*
NAP1L1	NM_004537 NM_139207	Ribosome synthesis	Nap1	60S TAP*
NAP1L4	NM_005969	Ribosome synthesis	Nap1	60S TAP*
NIP7	NM_016101	Ribosome synthesis	Nip7	60S TAP*
NLE1	NM_001014445 NM_018096	Ribosome synthesis	Ycr072c/Rsa4	60S TAP*
NMD3	NM_015938	Ribosome synthesis	Nmd3	60S TAP*
NOC2L	NM_015658	Ribosome synthesis	Noc2	60S TAP*
NOC3L	NM_022451	Ribosome synthesis	Noc3	60S TAP*
NOL1	NM_001033714 NM_006170	Ribosome synthesis	Nop2	60S TAP*
NOL5A	NM_006392	Ribosome synthesis	Nop56/Sik1	60S TAP*
NOP5/NOP58	NM_015934	Ribosome synthesis	Nop58/5	60S TAP*
PA2G4 (EBP1)	NM_006191	Ribosome synthesis	Arx1	60S TAP*
PABPC1	NM_002568	Ribosome synthesis	Pab1	60S TAP*
PABPC1L	XM_001130728 XM_001131956	Ribosome synthesis	Pab1	60S TAP*
PABPC4	NM_003819	Ribosome synthesis	Pab1	60S TAP*
PAK1IP1	NM_017906	Ribosome synthesis	Mak11	60S TAP*
PDCD11	NM_014976	Ribosome synthesis	Rrp5	60S TAP*
PES1	NM_014303	Ribosome synthesis	Nop7	60S TAP*
PPAN	NM_020230	Ribosome synthesis	Ssf1 and Ssf2	60S TAP*
PUM1	NM_001020658 NM_014676	Ribosome synthesis	Puf5/Mpt5	60S TAP*
PUM2	NM_015317	Ribosome synthesis	Puf5/Mpt5	60S TAP*
RBM13	NM_032509	Ribosome synthesis	Mak16	60S TAP*
RBM34	NM_015014	Ribosome synthesis	Nop12	60S TAP*
RRP1	NM_003683	Ribosome synthesis	Rrp1	60S TAP*
RRP1B	NM_015056	Ribosome synthesis	Rrp1	60S TAP*
RRP9	NM_004704	Ribosome synthesis	Rrp9	60S TAP*
RSL1D1	NM_015659	Ribosome synthesis	Nsa3/Cic1	60S TAP*
SDAD1	NM_018115	Ribosome synthesis	Sda1	60S TAP*
TEX10	NM_017746	Ribosome synthesis	Yhr085w/Ipi1	60S TAP*
TINP1	NM_014886	Ribosome synthesis	Nsa2/Kre32	60S TAP*
WDR12	NM_018256	Ribosome synthesis	Ytm1	60S TAP*
WDR74	NM_018093 XM_001125771	Ribosome synthesis	Nsa1	60S TAP*
XRN1	NM_001042604 NM_019001	Ribosome synthesis	Xrn1	60S TAP*
XRN2	NM_012255	Ribosome synthesis	Xrn1	60S TAP*
AATF	NM_012138	Ribosome synthesis	Bfr2	80S/90S TAP*
BMS1	NM_014753	Ribosome synthesis	Bms1	80S/90S TAP*
CIRH1A	NM_032830	Ribosome synthesis	Ydr324c/Utp4	80S/90S TAP*
C8orf53	NM_032334	Ribosome synthesis	Utp23	80S/90S TAP*
DDX49	NM_019070	Ribosome synthesis	Dbp8	80S/90S TAP*
DDX52	NM_007010 NM_152300	Ribosome synthesis	Rok1p	80S/90S TAP*
DHX37	NM_032656	Ribosome synthesis	Ecm16/Dhr1	80S/90S TAP*
EMG1	NM_006331	Ribosome synthesis	Emg1	80S/90S TAP*
IMP3	NM_018285	Ribosome synthesis	Imp3	80S/90S TAP*
IMP4	NM_033416	Ribosome synthesis	imp4	80S/90S TAP*
KRR1	NM_007043	Ribosome synthesis	Krr1	80S/90S TAP*
MPHOSPH10	NM_005791	Ribosome synthesis	Mpp10	80S/90S TAP*
NAT10	NM_024662	Ribosome synthesis	Kre33	80S/90S TAP*
NOC4L	NM_024078 XM_001134389	Ribosome synthesis	Noc4/Utp19	80S/90S TAP*
NOL10	NM_024894	Ribosome synthesis	Ygr145w/Enp2	80S/90S TAP*
NOL6	NM_022917 NM_130793 NM_139235	Ribosome synthesis	Ygr090w/Utp22	80S/90S TAP*
PSMA6	NM_002791	Ribosome synthesis	Scl1	80S/90S TAP*
PWP2	NM_005049	Ribosome synthesis	Pwp2	80S/90S TAP*
RBM19	NM_016196 XM_001134334	Ribosome synthesis	Mrd1	80S/90S TAP*
RCL1	NM_005772	Ribosome synthesis	Rcl1	80S/90S TAP*
RTCD1	NM_003729	Ribosome synthesis	Rcl1	80S/90S TAP*
TBL3	NM_006453	Ribosome synthesis	Ylr222c/Utp13	80S/90S TAP*
UTP11L	NM_016037	Ribosome synthesis	Utp11	80S/90S TAP*
UTP14A	NM_006649	Ribosome synthesis	Utp14	80S/90S TAP*
UTP14C	NM_021645	Ribosome synthesis	Utp14	80S/90S TAP*
UTP15	NM_032175	Ribosome synthesis	Ymr093w/Utp15	80S/90S TAP*
UTP18	NM_016001	Ribosome synthesis	Utp18	80S/90S TAP*
UTP20	NM_014503	Ribosome synthesis	Ybl004w/Utp20	80S/90S TAP*
UTP3	NM_020368	Ribosome synthesis	Sas10/Utp3	80S/90S TAP*
UTP6	NM_018428	Ribosome synthesis	Ydr449c/Utp6	80S/90S TAP*
WDR3	NM_006784	Ribosome synthesis	Dip2	80S/90S TAP*
WDR36	NM_139281	Ribosome synthesis	Ylr409c/Utp21	80S/90S TAP*
WDR43	NM_015131 XM_087089 XM_932951 XM_932958 XM_944887 XM_944891 XM_944893	Ribosome synthesis	Utp5	80S/90S TAP*
WDR75	NM_032168	Ribosome synthesis	Nan1/Utp17	80S/90S TAP*
WDSOF1	NM_015420	Ribosome synthesis	Sof1	80S/90S TAP*
AAMP	NM_001087	Ribosome synthesis	Sqt1	Eisinger et al., SQT1, which encodes an essential WD domain protein of Saccharomyces cerevisiae, suppresses dominant-negative mutations of the ribosomal protein gene QSR1. Mol Cell Biol 17 (9) 5146-55 (1997).
ABCE1	NM_001040876 NM_002940	Ribosome synthesis	Rli1	Dong et al., The Essential ATP-binding Cassette Protein RLI1 Functions in Translation by Promoting Preinitiation Complex Assembly. J Biol Chem 279 (40) 42157-68 (2004).		Gavin et al., Functional organization of the yeast proteome by systematic analysis of protein complexes. Nature 415 (6868) 141-7. (2002).	Bassler et al., The NUG1 GTPase reveals and N-terminal RNA-binding domain that is essential for association with 60 S pre-ribosomal particles. J Biol Chem 281 (34) 24737-44 (2006).
ABCF1	NM_001025091 NM_001090	Ribosome synthesis	Arb1	Donget al., The Novel ATP-Binding Cassette Protein ARB1 Is a Shuttling Factor That Stimulates 40S and 60S Ribosome Biogenesis. Mol Cell Biol 25 (22) 9859-73 (2005).
ABCF2	NM_005692 NM_007189	Ribosome synthesis	Arb1	Donget al., The Novel ATP-Binding Cassette Protein ARB1 Is a Shuttling Factor That Stimulates 40S and 60S Ribosome Biogenesis. Mol Cell Biol 25 (22) 9859-73 (2005).
ABT1	NM_013375	Ribosome synthesis	Ynr054c	Hoang et al., Esf2p, a u3-associated factor required for small-subunit processome assembly and compaction. Mol Cell Biol 25 (13) 5523-34 (2005).
BCCIP	NM_016567 NM_078468 NM_078469	Ribosome synthesis	Bcp1	Audhya, A., Emr, S. D., Regulation of PI4,5P2 synthesis by nuclear-cytoplasmic shuttling of the Mss4 lipid kinase. EMBO J 22 (16) 4223-36. (2003).
BXDC1	NM_032194	Ribosome synthesis	Rpf2	Wehner, K. A., Baserga, S. J., The sigma(70)-like motif: a eukaryotic RNA binding domain unique to a superfamily of proteins required for ribosome biogenesis. Mol Cell 9 (2) 329-39. (2002).
C14orf21	NM_174913	Ribosome synthesis	Yjl010c	Thomson et al., Nop9 is an RNA binding protein present in pre-40S ribosomes and required for 18S rRNA synthesis in yeast. RNA 13 (12) 2165-74 (2007).
CNOT6	NM_015455	Ribosome synthesis	Ngl2	Faber et al., Ngl2p is a Ccr4p-like RNA nuclease essential for the final step in 3'-end processing of 5.8S rRNA in Saccharomyces cerevisiae. RNA 8 (9) 1095-101. (2002).
DDX10	NM_004398	Ribosome synthesis	Hca4 or Dbp4	Kos, M., Tollervey, D., The Putative RNA Helicase Dbp4p Is Required for Release of the U14 snoRNA from Preribosomes in Saccharomyces cerevisiae. Mol Cell 20 (1) 53-64 (2005).
DDX17	NM_001098504 NM_001098505 NM_006386 NM_030881	Ribosome synthesis	Dbp3	Weaver et al., Dbp3p, a putative RNA helicase in Saccharomyces cerevisiae, is required for efficient pre-rRNA processing predominantly at site A3. Mol Cell Biol 17 (3) 1354-65 (1997).
DDX19A	NM_018332	Ribosome synthesis	Dbp5 (Rat8)	Stage-Zimmermann et al., Factors Affecting Nuclear Export of the 60S Ribosomal Subunit In Vivo. Mol Biol Cell 11 (11) 3777-3789 (2000).
DDX19B	NM_001014449 NM_001014451 NM_007242	Ribosome synthesis	Dbp5 (Rat8)	Stage-Zimmermann et al., Factors Affecting Nuclear Export of the 60S Ribosomal Subunit In Vivo. Mol Biol Cell 11 (11) 3777-3789 (2000).
DDX24	NM_020414	Ribosome synthesis	Mak5	Zagulski et al., Mak5p, which is required for the maintenance of the M1 dsRNA virus, is encoded by the yeast ORF YBR142w and is involved in the biogenesis of the 60S subunit of the ribosome. Mol Genet Genomics 270 (3) 216-24 (2003).
DDX31	NM_022779 NM_138620	Ribosome synthesis	Dbp7	Daugeron, M. C., Linder, P., Dbp7p, a putative ATP-dependent RNA helicase from Saccharomyces cerevisiae, is required for 60S ribosomal subunit assembly. RNA 4 (5) 566-581 (1998).
DDX47	NM_016355 NM_201224	Ribosome synthesis	Rrp3	O'Day et al., 18S rRNA processing requires the RNA helicase-like protein Rrp3. Nucleic Acids Res 24 (16) 3201-7 (1996).
DDX51	NM_175066	Ribosome synthesis	Dbp6	Kressler et al., Dbp6p is an essential putative ATP-dependent RNA helicase required for 60S-ribosomal-subunit assembly in Saccharomyces cerevisiae. Mol Cell Biol 18 (4) 1855-1865 (1998).
DDX56	NM_019082	Ribosome synthesis	Dbp9	Daugeron et al., Dbp9p, a putative ATP-dependent RNA helicase involved in 60S-ribosomal-subunit biogenesis, functionally interacts with Dbp6p. RNA 7 (9) 1317-34. (2001).
DNAJC21	NM_001012339 NM_194283	Ribosome synthesis	Jjj1	Meyer et al., The specialized cytosolic J-protein, Jjj1, functions in 60S ribosomal subunit biogenesis. Proc Natl Acad Sci U S A 104 (5) 1558-63 (2007).
DNTTIP2	NM_014597	Ribosome synthesis	Fcf2	Rempola et al., Fcf1p and Fcf2p are novel nucleolar Saccharomyces cerevisiae proteins involved in pre-rRNA processing. Biochem Biophys Res Commun 346 (2) 546-54 (2006).
EFTUD1	NM_001040610 NM_024580	Ribosome synthesis	Ria1	Senger et al., The Nucle(ol)ar Tif6p and Efl1p Are Required for a Late Cytoplasmic Step of Ribosome Synthesis Molecular Cell 8 (6) 1363-1373 (2001).
EIF4A3	NM_014740	Ribosome synthesis	Fal1	Kressler et al., Fal1p is an essential DEAD-box protein involved in 40S-ribosomal- subunit biogenesis in Saccharomyces cerevisiae. Mol Cell Biol 17 (12) 7283-94 (1997).
ESF1	NM_016649	Ribosome synthesis	Esf1	Peng et al., ESF1 is required for 18S rRNA synthesis in Saccharomyces cerevisiae. Nucleic Acids Res 32 (6) 1993-1999 (2004).
EXOSC10	NM_001001998 NM_002685	Ribosome synthesis	Rrp6	Allmang et al., Mitchell, P., The yeast exosome and human PM-Scl are related complexes of 3' --> 5' exonucleases. Genes Dev 13 (16) 2148-58 (1999).
EXOSC2	NM_014285	Ribosome synthesis	Rrp4	Mitchell et al., The 3' end of yeast 5.8S rRNA is generated by an exonuclease processing mechanism. Genes Dev 10 (4) 502-13 (1996).
FCF1	NM_015962	Ribosome synthesis	Fcf1	Bleicher et al., The PINc domain protein Utp24, a putative nuclease, is required for the early cleavage steps in 18S rRNA maturation. Proc Natl Acad Sci U S A 103 (25) 9464-9 (2006).
GPATCH4	NM_015590 NM_017725 NM_182679	Ribosome synthesis	Ymr269w (tma23)	Buchhaupt et al., Mutations in the nucleolar proteins Tma23 and Nop6 suppress the malfunction of the Nep1 protein. FEMS Yeast Res. 2007 Sep;7(6):771-81. Epub 2007 Apr 10.Click here to read
GRWD1	NM_031485	Ribosome synthesis	Rrb1	Iouk et al., Rrb1p, a yeast nuclear WD-repeat protein involved in the regulation of ribosome biosynthesis. Mol Cell Biol 21 (4) 1260-71. (2001).
HUWE1	NM_031407 XM_497119	Ribosome synthesis	Tom1	Tabb et al., Genes encoding ribosomal proteins Rps0A/B of Saccharomyces cerevisiae interact with TOM1 mutants defective in ribosome synthesis. Genetics 157 (3) 1107-1116. (2001).
ISG20L2	NM_030980	Ribosome synthesis	n.d.	Couté Y et al., ISG20L2, a novel vertebrate nucleolar exoribonuclease involved in ribosome biogenesis. Mol Cell Proteomics 7 (3) 546-559 (2008).
IWS1	NM_017969	Ribosome synthesis	Rrp14	Fatica et al., Ssf1p prevents premature processing of an early pre-60S ribosomal particle. Mol Cell 9 (2) 341-51. (2002).
JAZF1	NM_175061	Ribosome synthesis	Sfp1	Marion et al., Sfp1 is a stress- and nutrient-sensitive regulator of ribosomal protein gene expression. Proc Natl Acad Sci U S A 101 (40) 14315-22 (2004).
KRI1	NM_023008 NM_178159	Ribosome synthesis	Kri1	Sasaki et al., Yeast Krr1p physically and functionally interacts with a novel essential Kri1p, and both proteins are required for 40S ribosome biogenesis in the nucleolus. Mol Cell Biol 20 (21) 7971-7979 (2000).
NCL	NM_005381	Ribosome synthesis	Nsr1	Stage-Zimmermann et al., Factors Affecting Nuclear Export of the 60S Ribosomal Subunit In Vivo. Mol Biol Cell 11 (11) 3777-3789 (2000).
NGDN	NM_001042635 NM_015514 XM_033371 XM_932891 XM_932894 XM_932898 XM_932900 XM_932903 XM_932906 XM_941350 XM_945155 XM_945159 XM_945161 XM_945163 XM_945166 XM_945170	Ribosome synthesis	Lcp5	Wiederkehr et al., Synthetic lethal interactions with conditional poly(A) polymerase alleles identify LCP5, a gene involved in 18S rRNA maturation. RNA 4 (11) 1357-1372 (1998).
NHP2L1	NM_001003796 NM_005008	Ribosome synthesis	Nhp2/Snu13	Ni et al., Small nucleolar RNAs direct site-specific synthesis of pseudouridine in ribosomal RNA. Cell 89 (4) 565-73 (1997).
NOL8	NM_017948	Ribosome synthesis	n.d.	Sekiguchi et al., NOP132 is required for proper nucleolus localization of DEAD-box RNA helicase DDX47. Nucleic Acids Res 34 (16) 4593-608 (2006).
NOLA1	NM_018983 NM_032993	Ribosome synthesis	Gar1	Bousquet-Antonelli et al., A small nucleolar RNP protein is required for pseudouridylation of eukaryotic ribosomal RNAs. EMBO J 16 (15) 4770-6 (1997).
NOLA2	NM_001034833 NM_017838	Ribosome synthesis	NHP2	Pogacic et al., Human H/ACA small nucleolar RNPs and telomerase share evolutionarily conserved proteins NHP2 and NOP10 Mol Cell Biol 20 (23) 9028-40 (200
NOLA3	NM_018648	Ribosome synthesis	Nop10	Henras et al., Nhp2p and Nop10p are essential for the function of H/ACA snoRNPs. EMBO J 17 (23) 7078-90 (1998).
NOLC1	NM_004741	Ribosome synthesis	SRP40	Chen, H. K., Pai, C. Y., Huang, J. Y., Yeh, N. H., Human Nopp140, which interacts with RNA polymerase I: implications for rRNA gene transcription and nucleolar structural organization. Mol Cell Biol 19 (12) 8536-46 (1999).
NPM1	NM_002520 NM_199185	Ribosome synthesis	n.d.	Okuwaki et al., The RNA Binding Activity of a Ribosome Biogenesis Factor, Nucleophosmin/B23, Is Modulated by Phosphorylation with a Cell Cycle-dependent Kinase and by Association with Its Subtype. Mol Biol Cell 13 (6) 2016-30. (2002).
NVL	NM_002533 NM_206840	Ribosome synthesis	Rix7	Gadal et al., A nuclear AAA-type ATPase (Rix7p) is required for biogenesis and nuclear export of 60S ribosomal subunits. EMBO J 20 (14) 3695-704. (2001).		Ganot et al., Site-specific pseudouridine formation in preribosomal RNA is guided by small nucleolar RNAs. Cell 89 (5) 799-809 (1997).
PIH1D1	NM_017916	Ribosome synthesis	Pih1	Gonzales et al., Characterization of Saccharomyces cerevisiae Nop17p, a Novel Nop58p-Interacting Protein that is Involved in Pre-rRNA Processing. J Mol Biol 346 (2) 437-55 (2005).
POP1	NM_015029	Ribosome synthesis	Pop1	Schmitt, M. E., Clayton, D. A., Nuclear RNase MRP is required for correct processing of pre-5.8S rRNA in Saccharomyces cerevisiae. Mol Cell Biol 13 (12) 7935-41 (1993).
POP4	NM_006627	Ribosome synthesis	Pop4	Chamberlain et al., Purification and characterization of the nuclear RNase P holoenzyme complex reveals extensive subunit overlap with RNase MRP. Genes Dev 12 (11) 1678-90 (1998).
POP5	NM_015918 NM_198201 NM_198202	Ribosome synthesis	Pop5	Chamberlain et al., Purification and characterization of the nuclear RNase P holoenzyme complex reveals extensive subunit overlap with RNase MRP. Genes Dev 12 (11) 1678-90 (1998).
POP7	NM_005837	Ribosome synthesis	Pop7	Chamberlain et al., Purification and characterization of the nuclear RNase P holoenzyme complex reveals extensive subunit overlap with RNase MRP. Genes Dev 12 (11) 1678-90 (1998).
PRMT3	NM_005788	Ribosome synthesis	HMT1	Bachand, F., Silver, P. A., PRMT3 is a ribosomal protein methyltransferase that affects the cellular levels of ribosomal subunits. EMBO J 23 (13) 2641-50 (2004).
RBM28	NM_018077	Ribosome synthesis	NOP4	Qiu et al., Identification of genes that function in the biogenesis and localization of small nucleolar RNAs in Saccharomyces cerevisiae. Mol Cell Biol 28 (11) 3686-99 (2008).
REXO4	NM_020385	Ribosome synthesis	Rex4	Eppens et al., Deletions in the S1 domain of Rrp5p cause processing at a novel site in ITS1 of yeast pre-rRNA that depends on Rex4p. Nucleic Acids Res 30 (19) 4222-31. (2002).
RIOK1	NM_031480 NM_153005	Ribosome synthesis	Rio1	Vanrobays et al., Processing of 20S pre-rRNA to 18S ribosomal RNA in yeast requires Rrp10p, an essential non-ribosomal cytoplasmic protein. EMBO J 20 (15) 4204-13. (2001).
RIOK3	NM_003831 NM_145906	Ribosome synthesis	Rio1	Vanrobays et al., Processing of 20S pre-rRNA to 18S ribosomal RNA in yeast requires Rrp10p, an essential non-ribosomal cytoplasmic protein. EMBO J 20 (15) 4204-13. (2001).
RNASEN	NM_001100412 NM_013235	Ribosome synthesis	Rnt1	Elela et al., RNase III cleaves eukaryotic preribosomal RNA at a U3 snoRNP-dependent site. Cell 85 (1) 115-24 (1996).
RPP30	NM_006413	Ribosome synthesis	Rpp1	Schmitt, M. E., Clayton, D. A., Nuclear RNase MRP is required for correct processing of pre-5.8S rRNA in Saccharomyces cerevisiae. Mol Cell Biol 13 (12) 7935-41 (1993).
RRN3	NM_018427	Ribosome synthesis	Rrn3	Peyroche, G., Milkereit, P., Bischler, N., Tschochner, H., Schultz, P., Sentenac, A., Carles, C., Riva, M., The recruitment of RNA polymerase I on rDNA is mediated by the interaction of the A43 subunit with Rrn3. EMBO J 19 (20) 5473-82. (2000).
RRP15	NM_016052	Ribosome synthesis	Rrp15	Zhang et al., Assembly factors Rpf2 and Rrs1 recruit 5S rRNA and ribosomal proteins rpL5 and rpL11 into nascent ribosomes. Genes Dev 21 (20) 2580-92 (2007).
RRS1	NM_015169	Ribosome synthesis	Rrs1	Miyoshi et al., Rrs1p, a ribosomal protein L11-binding protein, is required for nuclear export of the 60S pre-ribosomal subunit in Saccharomyces cerevisiae. FEBS Lett 565 (1) 106-10 (2004).
SBDS	NM_015029	Ribosome synthesis	Sdo1	Savchenko et al., The Shwachman-Bodian-Diamond syndrome protein family is involved in RNA metabolism. J Biol Chem 280 (19) 19213-20 (2005).
SENP1	NM_014554	Ribosome synthesis	Senp	Panse et al., Formation and nuclear export of preribosomes are functionally linked to the small-ubiquitin-related modifier pathway. Traffic. 2006 Oct;7(10):1311-21.
SETX	NM_015046	Ribosome synthesis	Sen1	Ursic et al., The yeast SEN1 gene is required for the processing of diverse RNA classes. Nucleic Acids Res 25 (23) 4778-4785 (1997).
SKIV2L2	NM_015360	Ribosome synthesis	Mtr4 (Dob1)	Stage-Zimmermann et al., Factors Affecting Nuclear Export of the 60S Ribosomal Subunit In Vivo. Mol Biol Cell 11 (11) 3777-3789 (2000).
SPATA5	NM_145207	Ribosome synthesis	Afg2	Pertschy et al., Cytoplasmic Recycling of 60S Preribosomal Factors Depends on the AAA Protein Drg1. Mol Cell Biol 27 (19) 6581-92 (2007).
SUMO1	NM_001005781 NM_001005782 NM_003352	Ribosome synthesis	Sumo1	Panse et al., Formation and nuclear export of preribosomes are functionally linked to the small-ubiquitin-related modifier pathway. Traffic. 2006 Oct;7(10):1311-21.		Rempola et al., Fcf1p and Fcf2p are novel nucleolar Saccharomyces cerevisiae proteins involved in pre-rRNA processing. Biochem Biophys Res Commun 346 (2) 546-54 (2006).
SYNCRIP	NM_006372	Ribosome synthesis	Npl3	Russell, I. D., Tollervey, D., NOP3 is an essential yeast protein which is required for pre-rRNA processing. J Cell Biol 119 (4) 737-47 (1992).
TAF9	NM_001015891 NM_001015892 NM_003187 NM_016283	Ribosome synthesis	Fap7	Granneman et al., The putative NTPase Fap7 mediates cytoplasmic 20S pre-rRNA processing through a direct interaction with Rps14. Mol Cell Biol 25 (23) 10352-64 (2005).
TCOF1	NM_000356 NM_001008656 NM_001008657	Ribosome synthesis	n.d.	Valdez, B. C., Henning, D., So, R. B., Dixon, J., Dixon, M. J., The Treacher Collins syndrome (TCOF1) gene product is involved in ribosomal DNA gene transcription by interacting with upstream binding factor. Proc Natl Acad Sci U S A 101 (29) 10709-14 (2004).
TSR2	NM_058163	Ribosome synthesis	Tsr2	Peng et al., A panoramic view of yeast noncoding RNA processing. Cell 113(7):919-33
UBA2	NM_005499	Ribosome synthesis	Uba2	Panse et al., Formation and nuclear export of preribosomes are functionally linked to the small-ubiquitin-related modifier pathway. Traffic. 2006 Oct;7(10):1311-21.
UBE2I	NM_003345 NM_194259 NM_194260 NM_194261	Ribosome synthesis	Ube2i	Panse et al., Formation and nuclear export of preribosomes are functionally linked to the small-ubiquitin-related modifier pathway. Traffic. 2006 Oct;7(10):1311-21.
WDR18	NM_024100	Ribosome synthesis	Ipi3	Nissan et al., A pre-ribosome with a tadpole-like structure functions in ATP-dependent maturation of 60S subunits. Mol Cell 15 (2) 295-301 (2004).
ZNF622 (ZPR9)	NM_033414	Ribosome synthesis	Rei1	Hung, N. J., Johnson, A. W., Nuclear recycling of the pre-60S ribosomal subunit-associated factor Arx1 depends on Rei1 in Saccharomyces cerevisiae. Mol Cell Biol 26 (10) 3718-27 (2006).
ADAR	NM_001025107 NM_001111 NM_015840 NM_015841	Miscellaneous	n.d.	n.d.
ANG	NM_001097577 NM_001145	Miscellaneous	n.d.	n.d.
ANP32B	NM_006401	Miscellaneous	n.d.	n.d.
C1orf107	NM_014388	Miscellaneous	YIL091C	n.d.
CAPRIN1	NM_005898 NM_203364	Miscellaneous	n.d.	n.d.
CARM1 (PRMT4)	NM_199141	Miscellaneous	Hmt1	n.d.
CARM1L	XM_171224	Miscellaneous	Hmt1	n.d.
CLP1	NM_006831	Miscellaneous	Clp1	n.d.
CSNK2A1	NM_001895 NM_177559 NM_177560	Miscellaneous	Cka1	n.d.
CSNK2A2	NM_001896	Miscellaneous	Cka2	n.d.
CSNK2B	NM_001320	Miscellaneous	Ckb1	n.d.
CSTF3	NM_001033505 NM_001033506	Miscellaneous	Rna14	n.d.
DARS	NM_001349	Miscellaneous	Dps1	n.d.
DCP2	NM_152624	Miscellaneous	Dcp2	n.d.
DDX1	NM_004939	Miscellaneous	n.d.	n.d.
DEK	NM_003472	Miscellaneous	n.d.	n.d.
DIS3L2	NM_152383	Miscellaneous	Dis3	n.d.
DRG1	NM_004147	Miscellaneous	Rbg1	n.d.
DRG2	NM_001388	Miscellaneous	Rbg2	n.d.
EIF1	NM_005801	Miscellaneous	eIF1 (Sui1)	n.d.
EIF2B5	NM_003907	Miscellaneous	Gcd6	n.d.
EIF2S2	NM_003908	Miscellaneous	eIF2b (Sui3)	n.d.
EIF3B	NM_001037283 NM_003751 NM_182712	Miscellaneous	Prt1	n.d.
EIF3H	NM_003756	Miscellaneous	n.d.	n.d.
EIF3I	NM_003757	Miscellaneous	Tif34	n.d.
EIF5	NM_001969 NM_183004	Miscellaneous	Tif5	n.d.
EIF5A	NM_001970	Miscellaneous	Hyp2	n.d.
EIF5B	NM_015904	Miscellaneous	Yif2 (Fun12, eIF5B)	n.d.
EXOSC4	NM_019037	Miscellaneous	Rrp41 (Ski6)	n.d.
EXOSC5	NM_020158	Miscellaneous	Rrp46	n.d.
FAM98A	NM_015475	Miscellaneous	n.d.	n.d.
FBXL10	NM_001005366 NM_032590	Miscellaneous	Jhd1	n.d.
FRAP1 (mTOR)	NM_004958	Miscellaneous	Tor1	n.d.
GBL (LST8)	NM_022372	Miscellaneous	Lst8	n.d.
GCN1L1	NM_006836	Miscellaneous	Gcn1	n.d.
HDAC1	NM_004964	Miscellaneous	Rpd3	n.d.
KIAA1303 (RPTOR)	NM_020761	Miscellaneous	Kog1	n.d.
KIAA1967	NM_021174 NM_199205	Miscellaneous	n.d.	n.d.
LOC90826 (PRMT10)	NM_138364	Miscellaneous	Hmt	n.d.
LSM1	NM_014462	Miscellaneous	Lsm1	n.d.
LSM2	NM_021177	Miscellaneous	Lsm2	n.d.
MCM3AP	NM_003906	Miscellaneous	Sac3	n.d.
MDM4	NM_002393	Miscellaneous	n.d.	n.d.
METTL1	NM_005371 NM_023032 NM_023033	Miscellaneous	Trm8	n.d.
MUS81	NM_025128	Miscellaneous	Mus81	n.d.
NCBP1 (CBP80)	NM_002486	Miscellaneous	Sto1	n.d.
NCBP2 (CBP20)	NM_001042540 NM_007362	Miscellaneous	Cbc2	n.d.
NEDD4L	NM_015277	Miscellaneous	Rsp5	n.d.
NOL12	NM_024313	Miscellaneous	n.d.	n.d.
NOM1	NM_138400 XM_049384 XM_374590	Miscellaneous	Sgd1	n.d.
NPM3	NM_006993	Miscellaneous	n.d.	n.d.
PCF11	NM_015885	Miscellaneous	n.d.	n.d.
POLR1E	NM_022490	Miscellaneous	n.d.	n.d.
POLR2A	NM_000937	Miscellaneous	Rpo21	n.d.
POLR2L	NM_021128	Miscellaneous	Rpb10	n.d.
POLR3B	NM_018082	Miscellaneous	Ret1	n.d.
PPP1CA	NM_001008709 NM_002708 NM_206873	Miscellaneous	Glc7	n.d.
PPP1CB	NM_002709 NM_206876 NM_206877	Miscellaneous	Glc7	n.d.
PPP1CC	NM_002710	Miscellaneous	Glc7	n.d.
PPP2CA	NM_002715	Miscellaneous	Pph21/Pph22	n.d.
PPP2CB	NM_001009552 NM_004156	Miscellaneous	Pph21/Pph22	n.d.
PRMT1	NM_001536 NM_198318 NM_198319	Miscellaneous	Hmt1	n.d.
PRMT2	NM_001535	Miscellaneous	Hmt1	n.d.
PRMT5	NM_001039619 NM_006109	Miscellaneous	Hsl7	n.d.
PRMT6	NM_018137	Miscellaneous	Hmt1	n.d.
PRMT7	NM_019023	Miscellaneous	Hmt1	n.d.
PSMA4	NM_001102667 NM_001102668 NM_002789	Miscellaneous	Pre9	n.d.
PSPC1	NM_001042414 NM_018282 NR_003272	Miscellaneous	n.d.	n.d.
PUS1	NM_001002019 NM_001002020 NM_025215	Miscellaneous	Pus1/Pus2	n.d.
PWP1	NM_007062	Miscellaneous	Pwp1	n.d.
RBM23	NM_001077351 NM_001077352 NM_018107	Miscellaneous	Pub1/Nsr1/Nop13	n.d.
RBM3	NM_001017430 NM_001017431 NM_006743	Miscellaneous	Hrp1/Nsr1/Pub1	n.d.
RBM4	NM_002896	Miscellaneous	Pab1	n.d.
RICTOR	NM_152756 XM_380173	Miscellaneous	Tsc11	n.d.
RNF10	NM_014868	Miscellaneous	n.d.	n.d.
RNPS1	NM_006711 NM_080594	Miscellaneous	n.d.	n.d.
RPS6KB1	NM_003161	Miscellaneous	Ypk1/Ypk2/Sch9	n.d.
RUFY1	NM_001040451 NM_001040452 NM_025158	Miscellaneous	Vps27	n.d.
RWDD1	NM_001007464 NM_015952 NM_016104	Miscellaneous	n.d.	n.d.
SCYL1	NM_001048218 NM_020680	Miscellaneous	Yor112w	n.d.
SENP3	NM_015670	Miscellaneous	Ulp1/Ulp2	n.d.
SETD3	NM_032233 NM_199123	Miscellaneous	Set10	n.d.
SETD4	NM_001007258 NM_001007259 NM_001007260 NM_001007261 NM_001007262 NM_017438	Miscellaneous	Rkm2	n.d.
SETD6	NM_024860	Miscellaneous	Set7	n.d.
SHFM1	NM_006304	Miscellaneous	n.d.	n.d.
SIRT1	NM_012238	Miscellaneous	Hst1/Sir2	n.d.
SMARCAL1	NM_014140	Miscellaneous	n.d.	n.d.
SMN1	NM_000344 NM_022874 XM_001126655	Miscellaneous	n.d.	n.d.
SMN2	NM_017411 NM_022875 NM_022876 NM_022877	Miscellaneous	n.d.	n.d.
SNUPN	NM_001042581 NM_001042588 NM_005701	Miscellaneous	n.d.	n.d.
TCEB3	NM_003198	Miscellaneous	n.d.	n.d.
TP53	NM_000546	Miscellaneous	n.d.	n.d.
TRNT1	NM_016000 NM_182916	Miscellaneous	Cca1	n.d.
TSC1	NM_000368 NM_001008567	Miscellaneous	n.d.	n.d.
UPF2	NM_015542 NM_080599	Miscellaneous	Nmd2	n.d.
UPF3A	NM_023011 NM_080687	Miscellaneous	n.d.	n.d.
WRNIP1	NM_020135 NM_130395	Miscellaneous	Mgs1	n.d.
ZC3H15	NM_018471	Miscellaneous	Tma46	n.d.
ZCCHC7	NM_032226	Miscellaneous	Air1/Air2	n.d.
ZFP36	NM_003407	Miscellaneous	Tis11/Cth1	n.d.
ZFP36L2	NM_006887	Miscellaneous	Cth1	n.d.
ZNF259	NM_003904	Miscellaneous	Zpr1	n.d.
ZNF593	NM_015871	Miscellaneous	Bud20	n.d.
n.d. = not determined
*40S, 60S, 80/90S TAP from:
Dragon et al., A large nucleolar U3 ribonucleoprotein required for 18S ribosomal RNA biogenesis. Nature 417 (6892) 967-70 (2002).
Grandi et al., 90S pre-ribosomes include the 35S pre-rRNA, the U3 snoRNP, and 40S subunit processing factors but predominantly lack 60S synthesis factors. Mol Cell 10 (1) 105-15. (2002).
Harnpicharnchai et al., Composition and functional characterization of yeast 66s ribosome assembly intermediates. Mol Cell 8 (3) 505-15. (2001).
Nissan et al., 60S pre-ribosome formation viewed from assembly in the nucleolus until export to the cytoplasm. EMBO J 21 (20) 5539-47. (2002).
Schafer et al., The path from nucleolar 90S to cytoplasmic 40S pre-ribosomes. EMBO J 22 (6) 1370-80. (2003).
human proteins in grey boxes were selected as human homologs of yeast proteins functioning in ribosome biogenesis
