# Supplementary material for: A Protein Inventory of Human Ribosome Biogenesis Reveals an Essential Function of Exportin 5 in 60S Subunit Export
Source: PLoS Biol. 2010 Oct 26;8(10):e1000522. doi: 10.1371/journal.pbio.1000522 (PMC2964341; doi:10.1371/journal.pbio.1000522)
Supplement: Table S2 — Summary of numerical data derived from the Rps2-YFP screen. The screen was performed in 26 96-well plates. Each 96-well plate contained three negative controls, three positive controls (Xpo1/Crm1 siRNA), and three siRNAs per target gene. For each siRNA (well), the following information is given: plate number (96-well plate identity), cell number (based on Hoechst staining), relative cell number (cell number in the respective siRNA containing well divided by average cell number of all three negative controls of same 96-well plate), YFP-positive cells (interphase cells expressing Rps2-YFP), hit-classified cells (cells classified as “nucleolar” or “nucleoplasmic” Rps2-YFP phenotype), hit rate (ratio of hit-classified cells to YFP-positive cells), and nucleoplasmic/nucleolar (ratio of “nucleoplasmic” to hit-classified cells). Note that for Rpl23A only two siRNAs were used. (0.13 MB XLS) [file pbio.1000522.s010.xls]

## Sheet: a_Rps2YFP.csv
NUMERICAL DATA: Rps2-YFP
		siRNA1						siRNA2						siRNA3
plate	Gene	cells (hoechst)	relative cell number	YFP cells	hit classified cells	hit rate	nucleoplasmic/nucleolar	cells (hoechst)	relative cell number	YFP cells	hit classified cells	hit rate	nucleoplasmic/nucleolar	cells (hoechst)	relative cell number	YFP cells	hit classified cells	hit rate	nucleoplasmic/nucleolar
1	negative control	562	0.84	473	63	0.13	0.43	795	1.19	642	65	0.1	0.38	653	0.97	522	58	0.11	0.36
1	RPS10; ribosomal protein S10	100	0.15	87	52	0.6	0.08	558	0.83	400	210	0.53	0.06	447	0.67	372	233	0.63	0.01
1	RPS11; ribosomal protein S11	495	0.74	414	134	0.32	0.57	226	0.34	220	207	0.94	0.02	620	0.93	546	58	0.11	0.07
1	RPS12; ribosomal protein S12	254	0.38	222	181	0.82	0.01	213	0.32	195	170	0.87	0.01	97	0.14	88	83	0.94	0.05
1	RPS13; ribosomal protein S13	203	0.3	183	151	0.83	0.01	46	0.07	45	42	0.93	0.02	266	0.4	235	218	0.93	0.01
1	RPS14; ribosomal protein S14	210	0.31	183	170	0.93	0.01	629	0.94	476	74	0.16	0.09	583	0.87	472	10	0.02	0.2
1	RPS15; ribosomal protein S15	523	0.78	434	235	0.54	0.09	717	1.07	559	29	0.05	0.31	177	0.26	164	135	0.82	0.02
1	RPS2; ribosomal protein S2	295	0.44	247	7	0.03	0.29	454	0.68	240	7	0.03	0.29	517	0.77	385	28	0.07	0.5
1	RPS3; ribosomal protein S3	313	0.47	301	279	0.93	0.03	168	0.25	150	76	0.51	0.04	28	0.04	22	22	1	0
1	RPS3A; ribosomal protein S3A	132	0.2	128	111	0.87	0.11	134	0.2	124	111	0.9	0.01	105	0.16	96	89	0.93	0.07
1	RPS4X; ribosomal protein S4; X-linked	188	0.28	183	179	0.98	0.02	398	0.59	329	138	0.42	0.01	171	0.26	146	132	0.9	0.02
1	RPS4Y1; ribosomal protein S4; Y-linked 1	762	1.14	612	17	0.03	0.29	927	1.38	736	71	0.1	0.63	701	1.05	544	123	0.23	0.52
1	RPS4Y2; ribosomal protein S4; Y-linked 2	554	0.83	445	18	0.04	0.06	229	0.34	207	6	0.03	0	984	1.47	740	25	0.03	0.4
1	RPS5; ribosomal protein S5	173	0.26	159	137	0.86	0.03	254	0.38	226	182	0.81	0.03	487	0.73	264	150	0.57	0.01
1	RPS6; ribosomal protein S6	280	0.42	265	233	0.88	0.02	332	0.5	281	256	0.91	0.03	273	0.41	233	201	0.86	0
1	RPS7; ribosomal protein S7	252	0.38	242	165	0.68	0.07	485	0.72	404	132	0.33	0.04	171	0.26	157	150	0.96	0.01
1	RPS8; ribosomal protein S8	207	0.31	181	24	0.13	0.17	285	0.43	266	244	0.92	0.02	161	0.24	151	136	0.9	0.03
1	RPS9; ribosomal protein S9	371	0.55	344	306	0.89	0.01	219	0.33	187	137	0.73	0.03	119	0.18	114	109	0.96	0.01
1	RPSA; ribosomal protein SA	928	1.39	809	82	0.1	0.43	624	0.93	484	31	0.06	0.1	176	0.26	147	132	0.9	0.02
1	XPO1; exportin 1 (CRM1 homolog; yeast)	381	0.57	363	335	0.92	0.13	232	0.35	206	196	0.95	0.26	258	0.39	235	218	0.93	0.24
2	negative control	876	1.08	722	42	0.06	0.9	745	0.92	556	21	0.04	1	806	1	659	20	0.03	0.9
2	FAU; Finkel-Biskis-Reilly murine sarcoma virus (FBR-MuSV) ubiquitously expressed	748	0.92	589	14	0.02	0.93	341	0.42	314	286	0.91	0.28	354	0.44	316	274	0.87	0.15
2	MRPS10; mitochondrial ribosomal protein S10	757	0.94	658	55	0.08	0.87	759	0.94	605	17	0.03	1	636	0.79	510	20	0.04	0.95
2	RPS15A; ribosomal protein S15a	916	1.13	722	16	0.02	0.94	750	0.93	587	22	0.04	0.95	337	0.42	315	281	0.89	0.04
2	RPS16; ribosomal protein S16	377	0.47	345	279	0.81	0.06	832	1.03	655	16	0.02	1	714	0.88	588	59	0.1	0.41
2	RPS17; ribosomal protein S17	753	0.93	616	21	0.03	0.71	591	0.73	496	192	0.39	0.42	496	0.61	453	342	0.75	0.22
2	RPS18; ribosomal protein S18	568	0.7	461	28	0.06	0.93	686	0.85	542	24	0.04	0.96	434	0.54	385	145	0.38	0.05
2	RPS19; ribosomal protein S19	833	1.03	663	23	0.03	1	872	1.08	660	20	0.03	0.95	375	0.46	317	229	0.72	0.03
2	RPS20; ribosomal protein S20	251	0.31	225	184	0.82	0.07	626	0.77	468	221	0.47	0.11	261	0.32	241	208	0.86	0.04
2	RPS21; ribosomal protein S21	724	0.89	580	12	0.02	0.83	516	0.64	455	251	0.55	0.05	236	0.29	215	92	0.43	0.03
2	RPS23; ribosomal protein S23	958	1.18	763	29	0.04	0.9	410	0.51	345	197	0.57	0.05	865	1.07	668	61	0.09	0.93
2	RPS24; ribosomal protein S24	297	0.37	280	258	0.92	0.03	674	0.83	491	80	0.16	0.26	720	0.89	556	13	0.02	0.85
2	RPS25; ribosomal protein S25	646	0.8	519	13	0.03	0.92	564	0.7	455	12	0.03	0.83	683	0.84	540	7	0.01	0.86
2	RPS26; ribosomal protein S26	620	0.77	493	16	0.03	0.94	407	0.5	347	258	0.74	0.45	334	0.41	291	255	0.88	0.39
2	RPS27; ribosomal protein S27 (metallopanstimulin 1)	523	0.65	434	40	0.09	0.68	470	0.58	398	32	0.08	0.59	662	0.82	545	78	0.14	0.41
2	RPS27A; ribosomal protein S27a	269	0.33	259	211	0.81	0.09	704	0.87	587	26	0.04	0.77	539	0.67	455	190	0.42	0.21
2	RPS27L; ribosomal protein S27-like	658	0.81	535	22	0.04	0.86	727	0.9	524	19	0.04	0.79	807	1	594	30	0.05	0.93
2	RPS28; ribosomal protein S28	379	0.47	311	233	0.75	0.01	671	0.83	548	10	0.02	0.8	252	0.31	217	186	0.86	0.03
2	RPS29; ribosomal protein S29	784	0.97	659	52	0.08	0.52	658	0.81	570	171	0.3	0.31	730	0.9	575	27	0.05	0.93
2	XPO1; exportin 1 (CRM1 homolog; yeast)	472	0.58	406	320	0.79	0.8	360	0.44	314	262	0.83	0.58	231	0.29	206	192	0.93	0.57
3	negative control	970	1.08	762	51	0.07	0.86	802	0.89	622	21	0.03	0.9	926	1.03	730	62	0.08	0.92
3	RPL10; ribosomal protein L10	941	1.05	775	42	0.05	0.71	722	0.8	561	159	0.28	0.96	259	0.29	241	185	0.77	0.28
3	RPL10A; ribosomal protein L10a	755	0.84	624	49	0.08	0.84	669	0.74	510	28	0.05	1	1011	1.12	751	46	0.06	0.85
3	RPL10L; ribosomal protein L10-like	765	0.85	607	32	0.05	0.88	711	0.79	535	31	0.06	0.84	857	0.95	752	45	0.06	0.84
3	RPL11; ribosomal protein L11	557	0.62	422	104	0.25	0.73	287	0.32	270	199	0.74	0.35	152	0.17	145	109	0.75	0.29
3	RPL12; ribosomal protein L12	666	0.74	485	20	0.04	0.75	486	0.54	385	23	0.06	0.7	217	0.24	190	12	0.06	0
3	RPL13; ribosomal protein L13	776	0.86	601	25	0.04	0.96	569	0.63	476	35	0.07	0.83	966	1.07	771	33	0.04	0.82
3	RPL13A; ribosomal protein L13a	812	0.9	583	58	0.1	0.86	655	0.73	574	25	0.04	0.8	771	0.86	607	23	0.04	0.87
3	RPL14; ribosomal protein L14	751	0.84	661	52	0.08	0.94	184	0.2	179	119	0.66	0.04	507	0.56	371	18	0.05	0.89
3	RPL3; ribosomal protein L3	298	0.33	283	163	0.58	0.15	684	0.76	559	33	0.06	0.76	294	0.33	270	95	0.35	0.16
3	RPL3L; ribosomal protein L3-like	902	1	744	18	0.02	0.89	746	0.83	598	21	0.04	0.71	647	0.72	597	181	0.3	0.69
3	RPL4; ribosomal protein L4	708	0.79	488	11	0.02	0.91	500	0.56	431	86	0.2	0.17	597	0.66	525	111	0.21	0.37
3	RPL5; ribosomal protein L5	230	0.26	202	86	0.43	0.43	696	0.77	599	87	0.15	0.46	408	0.45	333	138	0.41	0.45
3	RPL6; ribosomal protein L6	369	0.41	331	104	0.31	0.17	336	0.37	303	118	0.39	0.11	326	0.36	301	161	0.53	0.13
3	RPL7; ribosomal protein L7	279	0.31	256	123	0.48	0.09	792	0.88	617	44	0.07	0.93	266	0.3	260	122	0.47	0.06
3	RPL7A; ribosomal protein L7a	311	0.35	263	101	0.38	0.2	619	0.69	556	73	0.13	0.36	178	0.2	175	124	0.71	0.09
3	RPL7L1; ribosomal protein L7-like 1	600	0.67	480	28	0.06	0.93	877	0.98	706	22	0.03	0.77	692	0.77	578	17	0.03	0.59
3	RPL8; ribosomal protein L8	684	0.76	541	19	0.04	0.84	343	0.38	289	89	0.31	0.53	355	0.39	280	60	0.21	0.27
3	RPL9; ribosomal protein L9	393	0.44	341	122	0.36	0.21	384	0.43	340	111	0.33	0.09	505	0.56	417	14	0.03	0.64
3	XPO1; exportin 1 (CRM1 homolog; yeast)	335	0.37	307	283	0.92	0.71	391	0.43	315	276	0.88	0.52	339	0.38	300	260	0.87	0.41
4	negative control	739	0.98	581	45	0.08	0.96	804	1.07	625	37	0.06	0.95	714	0.95	561	28	0.05	0.96
4	RPL15; ribosomal protein L15	667	0.89	519	35	0.07	0.89	855	1.14	677	25	0.04	0.84	777	1.03	672	48	0.07	0.79
4	RPL17; ribosomal protein L17	959	1.27	757	72	0.1	0.85	580	0.77	490	57	0.12	0.54	312	0.41	269	59	0.22	0.2
4	RPL18; ribosomal protein L18	560	0.74	496	136	0.27	0.33	285	0.38	240	42	0.18	0.24	543	0.72	471	51	0.11	0.51
4	RPL18A; ribosomal protein L18a	610	0.81	515	73	0.14	0.48	519	0.69	403	51	0.13	0.75	366	0.49	304	98	0.32	0.22
4	RPL19; ribosomal protein L19	285	0.38	234	99	0.42	0.27	388	0.52	332	32	0.1	0.78	323	0.43	256	42	0.16	0.38
4	RPL21; ribosomal protein L21	250	0.33	212	135	0.64	0.33	288	0.38	261	145	0.56	0.27	350	0.47	289	51	0.18	0.65
4	RPL22; ribosomal protein L22	502	0.67	426	31	0.07	0.71	541	0.72	470	34	0.07	0.82	734	0.98	602	40	0.07	0.75
4	RPL22L1; ribosomal protein L22-like 1	533	0.71	426	30	0.07	0.83	706	0.94	532	29	0.05	0.97	909	1.21	758	70	0.09	0.84
4	RPL23; ribosomal protein L23	309	0.41	288	124	0.43	0.26	711	0.95	578	72	0.12	0.22	722	0.96	613	68	0.11	0.6
4	RPL23A; ribosomal protein L23a	671	0.89	526	58	0.11	0.78	983	1.31	821	35	0.04	0.8	n.d.	n.d.	n.d.	n.d.	n.d.	n.d.
4	RPL24; ribosomal protein L24	728	0.97	563	85	0.15	0.69	370	0.49	315	166	0.53	0.56	552	0.73	417	62	0.15	0.89
4	RPL26; ribosomal protein L26	653	0.87	517	56	0.11	0.84	1013	1.35	810	63	0.08	0.71	403	0.54	348	61	0.18	0.57
4	RPL26L1; ribosomal protein L26-like 1	574	0.76	458	44	0.1	0.82	657	0.87	478	28	0.06	0.68	518	0.69	400	57	0.14	0.81
4	RPL27; ribosomal protein L27	482	0.64	400	31	0.08	0.45	471	0.63	377	67	0.18	0.15	360	0.48	247	80	0.32	0.19
4	RPL27A; ribosomal protein L27a	413	0.55	333	119	0.36	0.35	466	0.62	403	132	0.33	0.36	558	0.74	472	125	0.26	0.41
4	RPL28; ribosomal protein L28	720	0.96	600	51	0.09	0.84	641	0.85	556	58	0.1	0.72	711	0.95	558	39	0.07	0.85
4	RPL29; ribosomal protein L29	514	0.68	427	8	0.02	0.88	794	1.06	633	42	0.07	0.88	584	0.78	471	20	0.04	0.8
4	RPL30; ribosomal protein L30	572	0.76	432	60	0.14	0.5	390	0.52	298	68	0.23	0.16	368	0.49	315	120	0.38	0.29
4	XPO1; exportin 1 (CRM1 homolog; yeast)	549	0.73	463	341	0.74	0.52	305	0.41	236	195	0.83	0.42	374	0.5	321	249	0.78	0.68
5	negative control	717	0.91	546	65	0.12	0.75	677	0.86	482	29	0.06	0.83	973	1.23	751	27	0.04	0.63
5	MRPL9; mitochondrial ribosomal protein L9	644	0.82	529	27	0.05	0.56	646	0.82	506	81	0.16	0.72	808	1.02	649	19	0.03	0.68
5	RPL31; ribosomal protein L31	336	0.43	256	70	0.27	0.41	548	0.69	451	209	0.46	0.1	385	0.49	318	171	0.54	0.08
5	RPL32; ribosomal protein L32	569	0.72	454	25	0.06	0.76	577	0.73	359	30	0.08	0.53	320	0.41	297	4	0.01	0.5
5	RPL34; ribosomal protein L34	556	0.7	433	27	0.06	0.52	1262	1.6	965	18	0.02	0.61	785	0.99	645	43	0.07	0.7
5	RPL35; ribosomal protein L35	871	1.1	702	86	0.12	0.67	267	0.34	234	125	0.53	0.03	148	0.19	134	112	0.84	0.03
5	RPL35A; ribosomal protein L35a	233	0.3	199	96	0.48	0.06	211	0.27	100	23	0.23	0.7	337	0.43	296	166	0.56	0.05
5	RPL36; ribosomal protein L36	250	0.32	235	90	0.38	0.03	147	0.19	124	62	0.5	0.32	573	0.73	454	12	0.03	0.67
5	RPL36A; ribosomal protein L36a	241	0.31	211	135	0.64	0.24	642	0.81	411	45	0.11	0.78	199	0.25	182	109	0.6	0.13
5	RPL36AL; ribosomal protein L36a-like	623	0.79	465	11	0.02	0.45	686	0.87	505	78	0.15	0.24	579	0.73	472	6	0.01	0.5
5	RPL37; ribosomal protein L37	485	0.61	372	95	0.26	0.18	881	1.12	526	7	0.01	0.29	837	1.06	650	30	0.05	0.7
5	RPL37A; ribosomal protein L37a	611	0.77	461	44	0.1	0.95	201	0.25	171	142	0.83	0.18	228	0.29	198	141	0.71	0.18
5	RPL38; ribosomal protein L38	216	0.27	188	153	0.81	0.18	555	0.7	424	26	0.06	0.54	393	0.5	357	180	0.5	0.34
5	RPL39; ribosomal protein L39	279	0.35	200	125	0.63	0.78	631	0.8	308	62	0.2	0.63	553	0.7	298	28	0.09	0.68
5	RPL39L; ribosomal protein L39-like	681	0.86	515	28	0.05	0.36	784	0.99	611	10	0.02	0.4	517	0.66	413	17	0.04	0.71
5	RPL41; ribosomal protein L41	711	0.9	535	31	0.06	0.48	470	0.6	372	3	0.01	0.67	774	0.98	643	5	0.01	0.2
5	RPLP0; ribosomal protein; large; P0	175	0.22	170	147	0.86	0.03	449	0.57	394	120	0.3	0.15	257	0.33	231	178	0.77	0.03
5	RPLP1; ribosomal protein; large; P1	693	0.88	411	14	0.03	0.79	178	0.23	166	142	0.86	0.08	355	0.45	311	136	0.44	0.08
5	RPLP2; ribosomal protein; large; P2	354	0.45	331	212	0.64	0.03	117	0.15	113	103	0.91	0.04	260	0.33	250	126	0.5	0.05
5	XPO1; exportin 1 (CRM1 homolog; yeast)	284	0.36	256	232	0.91	0.69	343	0.43	299	277	0.93	0.44	218	0.28	200	178	0.89	0.39
6	negative control	1072	1.05	779	39	0.05	0.69	1001	0.98	630	50	0.08	0.66	982	0.96	727	70	0.1	0.73
6	AAAS; achalasia; adrenocortical insufficiency; alacrimia (Allgrove; triple-A)	736	0.72	525	12	0.02	0.67	819	0.8	596	19	0.03	0.68	730	0.72	497	111	0.22	0.36
6	NUP107; nucleoporin 107kDa	586	0.58	462	134	0.29	0.63	622	0.61	487	185	0.38	0.58	257	0.25	198	120	0.61	0.52
6	NUP133; nucleoporin 133kDa	688	0.68	532	55	0.1	0.67	964	0.95	710	24	0.03	0.79	684	0.67	518	41	0.08	0.24
6	NUP160; nucleoporin 160kDa	496	0.49	340	147	0.43	0.67	1094	1.07	802	140	0.17	0.81	522	0.51	351	135	0.38	0.76
6	NUP205; nucleoporin 205kDa	774	0.76	569	101	0.18	0.8	235	0.23	188	167	0.89	0.63	419	0.41	307	235	0.77	0.8
6	NUP214; nucleoporin 214kDa	448	0.44	378	332	0.88	0.79	419	0.41	281	243	0.86	0.71	425	0.42	293	226	0.77	0.77
6	NUP37; nucleoporin 37kDa	788	0.77	675	113	0.17	0.76	614	0.6	455	41	0.09	0.71	934	0.92	660	17	0.03	0.24
6	NUP43; nucleoporin 43kDa	883	0.87	634	14	0.02	0.71	914	0.9	646	22	0.03	0.55	633	0.62	415	6	0.01	0.33
6	NUP54; nucleoporin 54kDa	352	0.35	290	204	0.7	0.91	470	0.46	392	227	0.58	0.9	466	0.46	441	360	0.82	0.96
6	NUP62; nucleoporin 62kDa	787	0.77	565	87	0.15	0.93	391	0.38	312	153	0.49	0.85	805	0.79	599	137	0.23	0.77
6	NUP85; nucleoporin 85kDa	913	0.9	572	40	0.07	0.68	742	0.73	549	51	0.09	0.33	676	0.66	464	100	0.22	0.7
6	NUP88; nucleoporin 88kDa	809	0.79	568	335	0.59	0.87	600	0.59	438	275	0.63	0.8	635	0.62	457	268	0.59	0.89
6	NUP98; nucleoporin 98kDa	593	0.58	385	263	0.68	0.84	809	0.79	610	312	0.51	0.86	515	0.51	353	309	0.88	0.86
6	NUPL1; nucleoporin like 1	754	0.74	649	413	0.64	0.92	547	0.54	501	384	0.77	0.91	480	0.47	20	0	0	NaN
6	NUPL2; nucleoporin like 2	922	0.91	665	57	0.09	0.81	1015	1	719	34	0.05	0.74	930	0.91	675	43	0.06	0.56
6	RANBP2; RAN binding protein 2	835	0.82	648	161	0.25	0.67	633	0.62	498	30	0.06	0.57	902	0.89	604	109	0.18	0.71
6	SEC13; SEC13 homolog (S. cerevisiae)	730	0.72	563	140	0.25	0.79	756	0.74	495	81	0.16	0.83	829	0.81	550	173	0.31	0.82
6	SEH1L; SEH1-like (S. cerevisiae)	936	0.92	684	21	0.03	0.67	882	0.87	626	11	0.02	0.09	849	0.83	595	20	0.03	0.15
6	XPO1; exportin 1 (CRM1 homolog; yeast)	307	0.3	252	242	0.96	0.55	235	0.23	190	183	0.96	0.36	298	0.29	263	255	0.97	0.41
7	negative control	926	0.92	740	44	0.06	0.95	825	0.82	685	42	0.06	0.9	1272	1.26	1051	45	0.04	0.78
7	CETN2; centrin; EF-hand protein; 2	574	0.57	458	6	0.01	0.5	1003	1	740	21	0.03	0.24	962	0.95	765	6	0.01	0.33
7	ELAVL1; ELAV (embryonic lethal; abnormal vision; Drosophila)-like 1 (Hu antigen R)	811	0.8	622	24	0.04	0.5	1017	1.01	871	32	0.04	0.75	919	0.91	819	14	0.02	0.43
7	LOC646565; similar to nuclear RNA export factor 3	826	0.82	663	95	0.14	0.65	979	0.97	775	8	0.01	0.75	1019	1.01	891	10	0.01	0.7
7	NUP153; nucleoporin 153kDa	432	0.43	319	26	0.08	0.27	812	0.81	660	239	0.36	0.85	169	0.17	117	33	0.28	0.36
7	NUP155; nucleoporin 155kDa	889	0.88	743	51	0.07	0.86	900	0.89	668	236	0.35	0.94	617	0.61	468	182	0.39	0.82
7	NUP188; nucleoporin 188kDa	666	0.66	564	6	0.01	0.83	807	0.8	643	8	0.01	0.13	855	0.85	467	4	0.01	0
7	NUP210; nucleoporin 210kDa	929	0.92	669	8	0.01	0.75	917	0.91	716	27	0.04	0.74	790	0.78	688	15	0.02	0.4
7	NUP210L; nucleoporin 210kDa-like	950	0.94	687	6	0.01	0.83	1030	1.02	738	19	0.03	0.63	903	0.9	683	15	0.02	0.53
7	NUP35; nucleoporin 35kDa	858	0.85	608	8	0.01	0.25	1239	1.23	926	8	0.01	0.63	1232	1.22	1036	7	0.01	0.71
7	NUP50; nucleoporin 50kDa	684	0.68	542	178	0.33	0.81	900	0.89	731	264	0.36	0.86	751	0.75	637	121	0.19	0.64
7	NUP93; nucleoporin 93kDa	399	0.4	346	185	0.53	0.51	412	0.41	333	279	0.84	0.82	1128	1.12	850	193	0.23	0.93
7	POM121; POM121 membrane glycoprotein (rat)	576	0.57	491	9	0.02	0.89	583	0.58	427	11	0.03	0.18	1015	1.01	760	30	0.04	0.8
7	RAE1; RAE1 RNA export 1 homolog (S. pombe)	503	0.5	467	427	0.91	0.41	393	0.39	347	338	0.97	0.33	444	0.44	398	381	0.96	0.4
7	RNUXA; RNA U; small nuclear RNA export adaptor (phosphorylation regulated)	863	0.86	519	6	0.01	0.5	775	0.77	649	146	0.22	0.88	879	0.87	741	4	0.01	0
7	THOC4; THO complex 4	293	0.29	201	61	0.3	0.03	934	0.93	812	19	0.02	0.47	899	0.89	651	10	0.02	0.4
7	TMEM48; transmembrane protein 48	1011	1	867	11	0.01	0.45	954	0.95	784	14	0.02	0.29	951	0.94	685	11	0.02	0.36
7	TPR; translocated promoter region (to activated MET oncogene)	617	0.61	578	10	0.02	0.2	663	0.66	526	5	0.01	0.4	183	0.18	141	44	0.31	0.09
7	XPO1; exportin 1 (CRM1 homolog; yeast)	389	0.39	364	327	0.9	0.69	288	0.29	269	256	0.95	0.3	250	0.25	236	233	0.99	0.28
8	negative control	811	0.86	648	32	0.05	0.91	993	1.06	833	28	0.03	0.93	1012	1.08	820	62	0.08	0.9
8	CSE1L; CSE1 chromosome segregation 1-like (yeast)	587	0.63	505	110	0.22	0.34	969	1.03	855	18	0.02	0.78	714	0.76	660	100	0.15	0.26
8	IPO4; importin 4	820	0.87	583	129	0.22	0.38	1017	1.08	806	8	0.01	0.38	905	0.96	747	3	0	1
8	IPO7; importin 7	960	1.02	739	2	0	0.5	932	0.99	663	1	0	1	995	1.06	772	4	0.01	0.25
8	KPNA1; karyopherin alpha 1 (importin alpha 5)	877	0.93	722	17	0.02	0.76	1193	1.27	936	7	0.01	0.57	816	0.87	654	11	0.02	0.64
8	KPNA5; karyopherin alpha 5 (importin alpha 6)	799	0.85	642	30	0.05	0.67	821	0.87	644	306	0.48	0.85	837	0.89	525	28	0.05	0.5
8	KPNA6; karyopherin alpha 6 (importin alpha 7)	1072	1.14	881	14	0.02	0.86	873	0.93	720	18	0.03	0.94	749	0.8	576	89	0.15	0.52
8	KPNB1; karyopherin (importin) beta 1	424	0.45	344	66	0.19	0.29	458	0.49	358	26	0.07	0.15	333	0.35	253	49	0.19	0.18
8	RANBP17; RAN binding protein 17	822	0.88	722	70	0.1	0.7	717	0.76	577	18	0.03	0.89	1014	1.08	824	33	0.04	0.85
8	RANBP6; RAN binding protein 6	1076	1.15	896	32	0.04	0.81	538	0.57	287	12	0.04	0.5	825	0.88	657	16	0.02	0.75
8	TNPO1; transportin 1	849	0.9	777	26	0.03	0.77	909	0.97	746	6	0.01	1	746	0.79	639	16	0.03	0.56
8	TNPO2; transportin 2 (importin 3; karyopherin beta 2b)	395	0.42	288	100	0.35	0.7	1019	1.09	922	2	0	1	709	0.76	555	8	0.01	0.5
8	TNPO3; transportin 3	789	0.84	656	16	0.02	0.94	794	0.85	702	14	0.02	0.43	982	1.05	709	10	0.01	0.8
8	XPO1; exportin 1 (CRM1 homolog; yeast)	377	0.4	348	318	0.91	0.71	472	0.5	429	380	0.89	0.69	319	0.34	286	275	0.96	0.41
8	XPO1; exportin 1 (CRM1 homolog; yeast)	280	0.3	241	230	0.95	0.43	334	0.36	303	279	0.92	0.39	1119	1.19	905	38	0.04	0.76
8	XPO4; exportin 4	858	0.91	743	34	0.05	0.85	1001	1.07	810	40	0.05	0.68	744	0.79	665	57	0.09	0.93
8	XPO5; exportin 5 (EXP5)	1323	1.41	830	23	0.03	0.52	773	0.82	462	165	0.36	0.59	760	0.81	623	22	0.04	0.5
8	XPO6; exportin 6	595	0.63	432	111	0.26	0.9	789	0.84	580	40	0.07	0.73	1222	1.3	983	26	0.03	0.88
8	XPO7; exportin 7	1004	1.07	877	7	0.01	0.57	842	0.9	614	3	0	0	1016	1.08	805	14	0.02	0.57
8	XPOT; exportin; tRNA (nuclear export receptor for tRNAs) (EXPT)	607	0.65	561	11	0.02	0.55	937	1	758	29	0.04	0.93	764	0.81	648	24	0.04	0.96
9	negative control	826	1.11	593	19	0.03	0.58	544	0.73	399	18	0.05	0.83	870	1.17	631	29	0.05	0.79
9	IPO11; importin 11	477	0.64	329	6	0.02	1	635	0.85	422	7	0.02	0.14	499	0.67	344	5	0.01	0.6
9	IPO13; importin 13	638	0.85	502	7	0.01	0.29	521	0.7	411	8	0.02	0	271	0.36	202	2	0.01	0.5
9	IPO8; importin 8	375	0.5	257	3	0.01	0.33	597	0.8	458	9	0.02	0.22	645	0.86	471	2	0	0
9	IPO9; importin 9	440	0.59	319	21	0.07	0.76	721	0.97	507	8	0.02	0.38	532	0.71	373	0	0	NaN
9	NUTF2; nuclear transport factor 2	212	0.28	167	94	0.56	0.91	274	0.37	211	100	0.47	0.69	159	0.21	127	65	0.51	0.8
9	NXF1; nuclear RNA export factor 1 (TAP)	315	0.42	212	15	0.07	0.6	376	0.5	263	11	0.04	0.18	50	0.07	32	8	0.25	0.63
9	NXF2; nuclear RNA export factor 2	657	0.88	515	5	0.01	0.4	561	0.75	345	9	0.03	0.56	468	0.63	285	37	0.13	0.81
9	NXF3; nuclear RNA export factor 3	596	0.8	298	6	0.02	0.67	504	0.68	367	8	0.02	0.25	672	0.9	437	6	0.01	0
9	NXF5; nuclear RNA export factor 5	554	0.74	447	8	0.02	0.5	916	1.23	672	8	0.01	0.25	395	0.53	279	2	0.01	0.5
9	NXT1; NTF2-like export factor 1	589	0.79	530	30	0.06	0.87	480	0.64	385	8	0.02	0.75	478	0.64	300	3	0.01	0.33
9	NXT2; nuclear transport factor 2-like export factor 2	623	0.83	397	7	0.02	0.86	474	0.63	334	5	0.01	0.4	695	0.93	544	13	0.02	0.62
9	RAN; RAN; member RAS oncogene family	610	0.82	450	26	0.06	0.85	668	0.89	460	9	0.02	0.44	337	0.45	312	11	0.04	0.55
9	RANBP1; RAN binding protein 1	487	0.65	354	25	0.07	0.76	456	0.61	309	22	0.07	0.82	939	1.26	756	33	0.04	0.58
9	RANBP3; RAN binding protein 3	845	1.13	615	58	0.09	0.52	457	0.61	410	32	0.08	0.53	315	0.42	264	64	0.24	0.28
9	RANBP5; RAN binding protein 5	518	0.69	330	5	0.02	0.2	455	0.61	383	9	0.02	0.56	534	0.72	392	2	0.01	0
9	RANGAP1; Ran GTPase activating protein 1	503	0.67	316	12	0.04	0.33	462	0.62	248	7	0.03	0.43	757	1.01	541	3	0.01	0.33
9	RCC1; regulator of chromosome condensation 1	636	0.85	492	51	0.1	0.78	557	0.75	416	72	0.17	0.89	467	0.63	365	64	0.18	0.44
9	RGPD2; RANBP2-like and GRIP domain containing 2	627	0.84	465	4	0.01	0	508	0.68	390	5	0.01	0.4	671	0.9	458	5	0.01	0.6
9	XPO1; exportin 1 (CRM1 homolog; yeast)	245	0.33	231	197	0.85	0.84	196	0.26	166	160	0.96	0.48	315	0.42	262	217	0.83	0.53
10	negative control	790	1.01	595	40	0.07	0.33	663	0.84	552	26	0.05	0.81	901	1.15	693	78	0.11	0.26
10	BYSL; bystin-like (ENP1)	648	0.83	528	24	0.05	0.42	564	0.72	432	9	0.02	0.56	635	0.81	490	58	0.12	0.07
10	CSNK1D; casein kinase 1; delta	494	0.63	406	115	0.28	0.6	579	0.74	515	84	0.16	0.42	677	0.86	568	31	0.05	0.39
10	CSNK1E; casein kinase 1; epsilon	898	1.14	750	23	0.03	0.48	533	0.68	386	14	0.04	0.43	514	0.66	438	53	0.12	0.4
10	CSNK1G3; casein kinase 1; gamma 3	753	0.96	562	50	0.09	0.52	518	0.66	399	24	0.06	0.67	795	1.01	683	110	0.16	0.33
10	DDX3X; DEAD (Asp-Glu-Ala-Asp) box polypeptide 3; X-linked	746	0.95	578	17	0.03	0.41	580	0.74	474	27	0.06	0.33	439	0.56	359	48	0.13	0.33
10	DDX3Y; DEAD (Asp-Glu-Ala-Asp) box polypeptide 3; Y-linked	695	0.89	561	30	0.05	0.73	698	0.89	510	37	0.07	0.62	897	1.14	726	85	0.12	0.42
10	DIMT1L; DIM1 dimethyladenosine transferase 1-like (S. cerevisiae)	878	1.12	729	19	0.03	0.32	750	0.96	606	11	0.02	0.82	685	0.87	546	55	0.1	0.35
10	EIF2AK4; eukaryotic translation initiation factor 2 alpha kinase 4	814	1.04	688	46	0.07	0.54	655	0.83	540	34	0.06	0.35	888	1.13	727	45	0.06	0.53
10	ELP2; elongation protein 2 homolog (S. cerevisiae)	915	1.17	731	37	0.05	0.38	952	1.21	697	30	0.04	0.57	732	0.93	641	57	0.09	0.3
10	HDLBP; high density lipoprotein binding protein (vigilin)	558	0.71	482	46	0.1	0.72	785	1	639	28	0.04	0.39	887	1.13	779	116	0.15	0.23
10	IKBKAP; inhibitor of kappa light polypeptide gene enhancer in B-cells; kinase complex-associated protein	676	0.86	564	32	0.06	0.66	765	0.97	593	9	0.02	0.56	578	0.74	448	39	0.09	0.59
10	LTV1; LTV1 homolog (S. cerevisiae)	746	0.95	621	35	0.06	0.34	557	0.71	471	59	0.13	0.32	582	0.74	473	77	0.16	0.3
10	PNO1; partner of NOB1 homolog (S. cerevisiae) (DIM2)	695	0.89	587	164	0.28	0.01	593	0.76	489	179	0.37	0.04	551	0.7	414	34	0.08	0.03
10	RIOK2; RIO kinase 2 (yeast) (RIO2)	772	0.98	568	31	0.05	0.45	875	1.12	670	42	0.06	0.86	657	0.84	433	22	0.05	0.14
10	RRP12; ribosomal RNA processing 12 homolog (S. cerevisiae)	679	0.87	627	378	0.6	0.02	716	0.91	580	275	0.47	0	720	0.92	577	112	0.19	0.04
10	SUPT5H; suppressor of Ty 5 homolog (S. cerevisiae)	416	0.53	357	7	0.02	0.86	750	0.96	584	9	0.02	0.56	598	0.76	501	10	0.02	0.2
10	TSR1; TSR1; 20S rRNA accumulation; homolog (S. cerevisiae)	662	0.84	525	35	0.07	0.57	524	0.67	415	128	0.31	0.02	861	1.1	750	129	0.17	0.06
10	WDR46; WD repeat domain 46	459	0.58	373	213	0.57	0.03	669	0.85	492	157	0.32	0.03	661	0.84	502	137	0.27	0.04
10	XPO1; exportin 1 (CRM1 homolog; yeast)	296	0.38	261	222	0.85	0.51	238	0.3	225	199	0.88	0.15	270	0.34	233	201	0.86	0.17
11	negative control	610	0.96	481	22	0.05	0.73	747	1.17	532	21	0.04	0.33	553	0.87	350	23	0.07	0.74
11	BOP1; block of proliferation 1	553	0.87	403	12	0.03	0.75	848	1.33	645	22	0.03	0.64	657	1.03	495	15	0.03	0.53
11	DDX18; DEAD (Asp-Glu-Ala-Asp) box polypeptide 18	666	1.05	477	65	0.14	0.77	709	1.11	552	197	0.36	0.07	643	1.01	482	49	0.1	0.24
11	DDX54; DEAD (Asp-Glu-Ala-Asp) box polypeptide 54	791	1.24	581	36	0.06	0.64	718	1.13	595	4	0.01	0.25	661	1.04	536	12	0.02	0.67
11	DDX5; DEAD (Asp-Glu-Ala-Asp) box polypeptide 5	516	0.81	363	79	0.22	0.71	542	0.85	391	20	0.05	0.55	582	0.91	423	9	0.02	0.44
11	DHDH; dihydrodiol dehydrogenase (dimeric)	502	0.79	305	152	0.5	0.78	592	0.93	447	17	0.04	0.82	914	1.44	756	50	0.07	0.62
11	EIF4G1; eukaryotic translation initiation factor 4 gamma; 1	849	1.33	681	168	0.25	0.57	716	1.12	550	60	0.11	0.37	514	0.81	418	83	0.2	0.43
11	EIF4G2; eukaryotic translation initiation factor 4 gamma; 2	620	0.97	417	29	0.07	0.31	676	1.06	420	11	0.03	0.36	781	1.23	499	15	0.03	0.2
11	EIF4G3; eukaryotic translation initiation factor 4 gamma; 3	1022	1.61	690	43	0.06	0.79	588	0.92	441	20	0.05	0.65	733	1.15	599	41	0.07	0.71
11	GNB2L1; guanine nucleotide binding protein (G protein); beta polypeptide 2-like 1	427	0.67	294	43	0.15	0.19	681	1.07	530	67	0.13	0.22	411	0.65	334	57	0.17	0.25
11	GTPBP4; GTP binding protein 4	844	1.33	575	10	0.02	0.3	513	0.81	383	7	0.02	0.14	849	1.33	667	11	0.02	0.55
11	NOB1; NIN1/RPN12 binding protein 1 homolog (S. cerevisiae)	879	1.38	709	59	0.08	0.85	581	0.91	443	14	0.03	0.29	400	0.63	276	17	0.06	0.41
11	NOC2L; nucleolar complex associated 2 homolog (S. cerevisiae)	661	1.04	487	20	0.04	0.5	794	1.25	586	39	0.07	0.36	685	1.08	503	7	0.01	0.57
11	NOL14; nucleolar protein 14	458	0.72	355	121	0.34	0.01	499	0.78	370	205	0.55	0.01	454	0.71	338	156	0.46	0.07
11	NOL1; nucleolar protein 1; 120kDa	503	0.79	390	9	0.02	0.44	556	0.87	449	2	0	0.5	877	1.38	660	64	0.1	0.86
11	PA2G4; proliferation-associated 2G4; 38kDa (EBP1)	686	1.08	573	37	0.06	0.51	509	0.8	315	23	0.07	0.52	552	0.87	420	34	0.08	0.59
11	PES1; pescadillo homolog 1; containing BRCT domain (zebrafish)	303	0.48	187	19	0.1	0	515	0.81	312	4	0.01	0.5	361	0.57	275	12	0.04	0.33
11	RSL1D1; ribosomal L1 domain containing 1	608	0.95	422	38	0.09	0.16	739	1.16	626	11	0.02	0.55	459	0.72	316	28	0.09	0.25
11	WBSCR22; Williams Beuren syndrome chromosome region 22	475	0.75	364	258	0.71	0.03	673	1.06	582	142	0.24	0.1	421	0.66	311	242	0.78	0.01
11	XPO1; exportin 1 (CRM1 homolog; yeast)	461	0.72	388	329	0.85	0.72	237	0.37	212	206	0.97	0.43	290	0.46	236	213	0.9	0.54
12	negative control	691	1.07	482	12	0.02	0.5	533	0.83	427	34	0.08	0.71	705	1.1	514	36	0.07	0.44
12	DDX27; DEAD (Asp-Glu-Ala-Asp) box polypeptide 27	482	0.75	319	12	0.04	0.58	651	1.01	481	12	0.02	0.5	464	0.72	307	3	0.01	0.67
12	DDX55; DEAD (Asp-Glu-Ala-Asp) box polypeptide 55	722	1.12	541	15	0.03	0.6	729	1.13	545	30	0.06	0.5	770	1.2	592	27	0.05	0.7
12	DKC1; dyskeratosis congenita 1; dyskerin	427	0.66	321	42	0.13	0.43	656	1.02	380	16	0.04	0.81	615	0.96	414	19	0.05	0.63
12	EBNA1BP2; EBNA1 binding protein 2	724	1.13	576	24	0.04	0.58	647	1.01	525	12	0.02	0.5	575	0.89	435	18	0.04	0.5
12	FTSJ3; FtsJ homolog 3 (E. coli)	690	1.07	437	14	0.03	0.29	557	0.87	336	8	0.02	0.75	587	0.91	410	7	0.02	0.43
12	GLTSCR2; glioma tumor suppressor candidate region gene 2	701	1.09	470	64	0.14	0.75	607	0.94	371	7	0.02	0.43	597	0.93	391	37	0.09	0.73
12	GNL1; guanine nucleotide binding protein-like 1	641	1	367	14	0.04	0.57	482	0.75	361	4	0.01	0.75	654	1.02	492	28	0.06	0.54
12	GNL2; guanine nucleotide binding protein-like 2 (nucleolar)	408	0.63	308	6	0.02	0.67	643	1	418	12	0.03	0.42	541	0.84	397	61	0.15	0.54
12	GNL3; guanine nucleotide binding protein-like 3 (nucleolar)	528	0.82	433	14	0.03	0.36	541	0.84	420	14	0.03	0.43	752	1.17	614	32	0.05	0.63
12	GNL3L; guanine nucleotide binding protein-like 3 (nucleolar)-like	666	1.04	457	15	0.03	0.8	618	0.96	436	18	0.04	0.61	664	1.03	516	24	0.05	0.71
12	LSG1; large subunit GTPase 1 homolog (S. cerevisiae)	460	0.72	362	8	0.02	0.75	548	0.85	474	34	0.07	0.82	811	1.26	577	36	0.06	0.64
12	MDN1; MDN1; midasin homolog (yeast)	686	1.07	501	9	0.02	0.56	592	0.92	399	30	0.08	0.8	508	0.79	405	2	0	0
12	NAP1L1; nucleosome assembly protein 1-like 1	698	1.09	465	62	0.13	0.84	557	0.87	413	73	0.18	0.82	471	0.73	367	3	0.01	0.33
12	NAP1L4; nucleosome assembly protein 1-like 4	614	0.95	473	22	0.05	0.64	823	1.28	603	29	0.05	0.76	882	1.37	588	38	0.06	0.53
12	NLE1; notchless homolog 1 (Drosophila)	496	0.77	357	39	0.11	0.69	720	1.12	533	17	0.03	0.59	385	0.6	291	14	0.05	0.5
12	NMD3; NMD3 homolog (S. cerevisiae)	697	1.08	533	38	0.07	0.71	651	1.01	487	24	0.05	0.54	559	0.87	355	41	0.12	0.73
12	SDAD1; SDA1 domain containing 1	528	0.82	352	10	0.03	0.7	549	0.85	431	8	0.02	0.88	422	0.66	299	4	0.01	0.5
12	WDR12; WD repeat domain 12	690	1.07	485	13	0.03	0.77	636	0.99	427	8	0.02	0.88	628	0.98	470	40	0.09	0.8
12	XPO1; exportin 1 (CRM1 homolog; yeast)	247	0.38	225	203	0.9	0.68	343	0.53	273	246	0.9	0.68	310	0.48	256	231	0.9	0.66
13	negative control	617	0.98	457	46	0.1	0.83	437	0.7	352	24	0.07	0.88	828	1.32	656	38	0.06	0.87
13	CEBPZ; CCAAT/enhancer binding protein zeta	566	0.9	504	5	0.01	0.2	893	1.42	724	20	0.03	0.85	539	0.86	395	14	0.04	0.36
13	DHX15; DEAH (Asp-Glu-Ala-His) box polypeptide 15	596	0.95	501	127	0.25	0.29	588	0.94	529	175	0.33	0.13	827	1.32	719	18	0.03	0.67
13	DHX8; DEAH (Asp-Glu-Ala-His) box polypeptide 8	837	1.33	612	56	0.09	0.66	469	0.75	323	44	0.14	0.3	448	0.71	201	9	0.04	0.33
13	FBL; fibrillarin	194	0.31	181	165	0.91	0	673	1.07	478	48	0.1	0.17	531	0.85	325	256	0.79	0.01
13	HEATR1; HEAT repeat containing 1	569	0.91	469	32	0.07	0.16	503	0.8	457	61	0.13	0.16	819	1.31	725	43	0.06	0.21
13	KIAA0409; KIAA0409	639	1.02	508	23	0.05	0.7	670	1.07	542	22	0.04	0.86	665	1.06	582	19	0.03	0.84
13	NOC3L; nucleolar complex associated 3 homolog (S. cerevisiae)	667	1.06	500	15	0.03	0.67	813	1.3	588	12	0.02	0	645	1.03	475	11	0.02	0.55
13	NOL5A; nucleolar protein 5A (56kDa with KKE/D repeat)	321	0.51	222	152	0.68	0.01	400	0.64	306	220	0.72	0	324	0.52	241	175	0.73	0.01
13	NOP5/NOP58; nucleolar protein NOP5/NOP58	350	0.56	297	222	0.75	0.01	554	0.88	440	279	0.63	0.02	405	0.65	328	156	0.48	0.01
13	PAK1IP1; PAK1 interacting protein 1	703	1.12	546	126	0.23	0.71	517	0.82	393	7	0.02	1	427	0.68	337	2	0.01	0.5
13	PDCD11; programmed cell death 11	576	0.92	492	304	0.62	0.04	663	1.06	514	72	0.14	0.06	673	1.07	514	273	0.53	0.04
13	PPAN; peter pan homolog (Drosophila)	727	1.16	614	70	0.11	0.8	665	1.06	554	22	0.04	0.59	426	0.68	262	28	0.11	0.25
13	PUM1; pumilio homolog 1 (Drosophila)	682	1.09	547	60	0.11	0.83	457	0.73	389	177	0.46	0.56	603	0.96	437	29	0.07	0.83
13	PUM2; pumilio homolog 2 (Drosophila)	977	1.56	773	51	0.07	0.76	802	1.28	683	29	0.04	0.97	654	1.04	521	16	0.03	0.75
13	RBM34; RNA binding motif protein 34	351	0.56	301	11	0.04	0.45	741	1.18	638	25	0.04	0.96	718	1.14	543	21	0.04	0.71
13	RRP9; ribosomal RNA processing 9; small subunit (SSU) processome component; homolog (yeast)	456	0.73	396	171	0.43	0.02	635	1.01	544	156	0.29	0.04	461	0.73	358	143	0.4	0.02
13	XPO1; exportin 1 (CRM1 homolog; yeast)	367	0.59	342	321	0.94	0.64	234	0.37	216	208	0.96	0.4	327	0.52	280	240	0.86	0.48
13	XRN1; 5'-3' exoribonuclease 1	704	1.12	623	62	0.1	0.95	950	1.51	645	28	0.04	0.86	567	0.9	443	37	0.08	1
13	XRN2; 5'-3' exoribonuclease 2	860	1.37	679	22	0.03	0.82	883	1.41	741	32	0.04	0.94	627	1	471	25	0.05	0.32
14	negative control	1051	0.91	854	35	0.04	0.46	1216	1.05	940	35	0.04	0.86	1209	1.04	924	54	0.06	0.59
14	AATF; apoptosis antagonizing transcription factor	678	0.59	569	76	0.13	0.09	946	0.82	831	338	0.41	0.02	479	0.41	427	32	0.07	0.03
14	BXDC2; brix domain containing 2	879	0.76	767	44	0.06	0.84	695	0.6	575	1	0	0	1032	0.89	878	34	0.04	0.71
14	BXDC5; brix domain containing 5	669	0.58	594	6	0.01	0.17	822	0.71	624	9	0.01	0.56	671	0.58	528	3	0.01	0.33
14	C15orf15; chromosome 15 open reading frame 15	751	0.65	600	21	0.04	0.14	778	0.67	657	16	0.02	0.63	501	0.43	447	122	0.27	0.7
14	HSPC111; hypothetical protein HSPC111	926	0.8	830	15	0.02	0.4	713	0.62	640	20	0.03	0.15	746	0.64	602	4	0.01	0.25
14	KRR1; KRR1; small subunit (SSU) processome component; homolog (yeast)	988	0.85	788	32	0.04	0.66	730	0.63	591	430	0.73	0.02	765	0.66	564	166	0.29	0.02
14	MKI67IP; MKI67 (FHA domain) interacting nucleolar phosphoprotein	999	0.86	879	22	0.03	0.27	893	0.77	772	19	0.02	0.58	807	0.7	721	21	0.03	0.62
14	MRTO4; mRNA turnover 4 homolog (S. cerevisiae)	811	0.7	466	22	0.05	0.5	585	0.5	502	25	0.05	0.24	542	0.47	431	16	0.04	0.63
14	MT1E; metallothionein 1E	855	0.74	744	17	0.02	0.47	534	0.46	430	9	0.02	0.22	658	0.57	431	6	0.01	0.33
14	NIP7; nuclear import 7 homolog (S. cerevisiae)	936	0.81	801	15	0.02	0.33	1146	0.99	706	9	0.01	0.44	890	0.77	702	33	0.05	0.67
14	PABPC1; poly(A) binding protein; cytoplasmic 1	683	0.59	628	89	0.14	0.93	605	0.52	535	357	0.67	0.93	800	0.69	599	21	0.04	0.57
14	PABPC1L; poly(A) binding protein; cytoplasmic 1-like	792	0.68	619	6	0.01	0.33	845	0.73	676	18	0.03	0.83	855	0.74	614	9	0.01	0.33
14	PABPC4; poly(A) binding protein; cytoplasmic 4 (inducible form)	768	0.66	657	20	0.03	0.7	913	0.79	791	9	0.01	0.33	694	0.6	608	24	0.04	0.5
14	RRP1; ribosomal RNA processing 1 homolog (S. cerevisiae)	1062	0.92	827	34	0.04	0.53	750	0.65	632	6	0.01	0.5	1037	0.89	631	5	0.01	0.2
14	RRP1B; ribosomal RNA processing 1 homolog B (S. cerevisiae)	1057	0.91	773	15	0.02	0.6	751	0.65	579	3	0.01	0.67	901	0.78	635	9	0.01	0
14	TEX10; testis expressed 10	951	0.82	843	1	0	0	1003	0.87	810	6	0.01	0.67	629	0.54	597	127	0.21	0.84
14	TINP1; TGF beta-inducible nuclear protein 1	830	0.72	705	33	0.05	0.39	787	0.68	701	8	0.01	0.38	446	0.38	238	26	0.11	0.08
14	WDR3; WD repeat domain 3	549	0.47	421	36	0.09	0.06	694	0.6	495	247	0.5	0	881	0.76	656	58	0.09	0.14
14	XPO1; exportin 1 (CRM1 homolog; yeast)	502	0.43	453	421	0.93	0.77	251	0.22	229	221	0.97	0.43	421	0.36	375	352	0.94	0.5
15	negative control	1145	1.24	901	42	0.05	0.71	840	0.91	669	19	0.03	0.79	796	0.86	621	17	0.03	0.71
15	BMS1; BMS1 homolog; ribosome assembly protein (yeast)	703	0.76	597	169	0.28	0.08	587	0.63	425	129	0.3	0.05	477	0.51	438	318	0.73	0.03
15	CIRH1A; cirrhosis; autosomal recessive 1A (cirhin)	746	0.8	622	274	0.44	0.02	562	0.61	466	129	0.28	0.05	669	0.72	600	201	0.34	0
15	DHX37; DEAH (Asp-Glu-Ala-His) box polypeptide 37	575	0.62	430	194	0.45	0.01	948	1.02	702	244	0.35	0.03	893	0.96	668	267	0.4	0.06
15	EMG1; EMG1 nucleolar protein homolog (S. cerevisiae)	668	0.72	517	52	0.1	0.1	849	0.92	701	122	0.17	0.11	750	0.81	619	12	0.02	0.42
15	IMP3; IMP3; U3 small nucleolar ribonucleoprotein; homolog (yeast)	515	0.56	427	127	0.3	0.05	543	0.59	489	206	0.42	0.01	697	0.75	499	12	0.02	0.42
15	MPHOSPH10; M-phase phosphoprotein 10 (U3 small nucleolar ribonucleoprotein)	625	0.67	479	352	0.73	0	896	0.97	655	83	0.13	0.06	466	0.5	360	113	0.31	0.1
15	NAT10; N-acetyltransferase 10	1074	1.16	828	5	0.01	0.2	725	0.78	668	84	0.13	0.17	1036	1.12	808	18	0.02	0.33
15	NOC4L; nucleolar complex associated 4 homolog (S. cerevisiae)	733	0.79	602	360	0.6	0.03	619	0.67	527	117	0.22	0.08	612	0.66	517	160	0.31	0.04
15	NOL10; nucleolar protein 10	661	0.71	533	239	0.45	0.01	791	0.85	596	25	0.04	0.6	1195	1.29	977	19	0.02	0.68
15	NOL6; nucleolar protein family 6 (RNA-associated)	652	0.7	531	254	0.48	0.04	794	0.86	662	150	0.23	0.36	674	0.73	599	40	0.07	0.35
15	PWP2; PWP2 periodic tryptophan protein homolog (yeast)	667	0.72	462	309	0.67	0	900	0.97	686	12	0.02	0.58	489	0.53	430	341	0.79	0.02
15	TBL3; transducin (beta)-like 3	857	0.92	670	96	0.14	0.04	609	0.66	463	135	0.29	0.01	774	0.83	642	69	0.11	0.07
15	UTP15; UTP15; U3 small nucleolar ribonucleoprotein; homolog (S. cerevisiae)	703	0.76	556	62	0.11	0.89	1084	1.17	920	39	0.04	0.18	435	0.47	389	57	0.15	0.19
15	UTP20; UTP20; small subunit (SSU) processome component; homolog (yeast)	883	0.95	762	30	0.04	0.5	582	0.63	501	140	0.28	0.1	655	0.71	524	15	0.03	0.47
15	UTP6; UTP6; small subunit (SSU) processome component; homolog (yeast)	702	0.76	618	350	0.57	0.03	666	0.72	545	341	0.63	0.01	615	0.66	455	19	0.04	0.16
15	WDR36; WD repeat domain 36	684	0.74	541	15	0.03	0.4	642	0.69	556	349	0.63	0.01	660	0.71	529	361	0.68	0.01
15	WDR75; WD repeat domain 75	964	1.04	770	27	0.04	0.67	470	0.51	424	33	0.08	0.18	424	0.46	361	42	0.12	0.05
15	WDSOF1; WD repeats and SOF1 domain containing	649	0.7	523	359	0.69	0	550	0.59	399	241	0.6	0	524	0.57	454	318	0.7	0.02
15	XPO1; exportin 1 (CRM1 homolog; yeast)	277	0.3	259	232	0.9	0.81	217	0.23	199	189	0.95	0.51	285	0.31	250	222	0.89	0.58
16	negative control	666	1.05	474	47	0.1	0.45	493	0.78	357	52	0.15	0.54	737	1.17	556	100	0.18	0.57
16	BCCIP; BRCA2 and CDKN1A interacting protein	622	0.98	508	87	0.17	0.47	709	1.12	543	24	0.04	0.63	537	0.85	398	37	0.09	0.65
16	DDX10; DEAD (Asp-Glu-Ala-Asp) box polypeptide 10	284	0.45	216	157	0.73	0.01	360	0.57	307	198	0.64	0.03	516	0.82	386	254	0.66	0.01
16	DDX31; DEAD (Asp-Glu-Ala-Asp) box polypeptide 31	806	1.28	618	36	0.06	0.53	463	0.73	305	8	0.03	0	396	0.63	308	137	0.44	0.58
16	DDX49; DEAD (Asp-Glu-Ala-Asp) box polypeptide 49	667	1.06	553	214	0.39	0.19	434	0.69	415	114	0.27	0.09	582	0.92	468	20	0.04	0.2
16	DDX51; DEAD (Asp-Glu-Ala-Asp) box polypeptide 51	516	0.82	397	36	0.09	0.42	504	0.8	382	10	0.03	0.5	298	0.47	251	14	0.06	0.93
16	DDX52; DEAD (Asp-Glu-Ala-Asp) box polypeptide 52	813	1.29	662	175	0.26	0.17	845	1.34	637	155	0.24	0.08	366	0.58	304	34	0.11	0.24
16	DDX56; DEAD (Asp-Glu-Ala-Asp) box polypeptide 56	423	0.67	330	29	0.09	0.17	573	0.91	406	23	0.06	0.13	266	0.42	199	36	0.18	0.42
16	ESF1; ESF1; nucleolar pre-rRNA processing protein; homolog (S. cerevisiae)	636	1.01	484	244	0.5	0.02	417	0.66	375	158	0.42	0.01	657	1.04	483	83	0.17	0.1
16	IMP4; IMP4; U3 small nucleolar ribonucleoprotein; homolog (yeast)	576	0.91	498	417	0.84	0.01	237	0.38	209	181	0.87	0	506	0.8	409	186	0.45	0.02
16	NOLA1; nucleolar protein family A; member 1 (H/ACA small nucleolar RNPs)	637	1.01	490	81	0.17	0.05	353	0.56	240	117	0.49	0.01	481	0.76	361	193	0.53	0.02
16	PSMA6; proteasome (prosome; macropain) subunit; alpha type; 6	67	0.11	52	23	0.44	0.96	83	0.13	72	22	0.31	0.68	64	0.1	55	14	0.25	0.79
16	RBM19; RNA binding motif protein 19	389	0.62	281	185	0.66	0.01	214	0.34	140	73	0.52	0.14	456	0.72	389	62	0.16	0.44
16	RCL1; RNA terminal phosphate cyclase-like 1	428	0.68	346	138	0.4	0.14	539	0.85	424	19	0.04	0.16	589	0.93	427	254	0.59	0.01
16	RTCD1; RNA terminal phosphate cyclase domain 1	326	0.52	283	9	0.03	0.44	734	1.16	568	68	0.12	0.71	767	1.21	549	76	0.14	0.39
16	UTP11L; UTP11-like; U3 small nucleolar ribonucleoprotein; (yeast)	230	0.36	195	143	0.73	0	605	0.96	408	78	0.19	0.09	599	0.95	508	300	0.59	0.01
16	WDR18; WD repeat domain 18	614	0.97	463	82	0.18	0.23	450	0.71	376	17	0.05	0.59	587	0.93	512	69	0.13	0.17
16	WDR43; WD repeat domain 43	370	0.59	323	50	0.15	0.44	425	0.67	359	65	0.18	0.2	655	1.04	559	175	0.31	0.14
16	XPO1; exportin 1 (CRM1 homolog; yeast)	391	0.62	360	335	0.93	0.54	183	0.29	163	158	0.97	0.38	134	0.21	95	90	0.95	0.32
16	ZNF593; zinc finger protein 593	356	0.56	262	29	0.11	0	646	1.02	551	10	0.02	0.2	410	0.65	373	18	0.05	0.22
17	negative control	629	1.28	445	35	0.08	0.34	357	0.73	219	28	0.13	0.5	489	0.99	342	43	0.13	0.42
17	DDX47; DEAD (Asp-Glu-Ala-Asp) box polypeptide 47	644	1.31	458	171	0.37	0.4	245	0.5	219	18	0.08	0	467	0.95	355	20	0.06	0.2
17	DRG1; developmentally regulated GTP binding protein 1	721	1.47	566	32	0.06	0.53	645	1.31	527	37	0.07	0.62	461	0.94	313	56	0.18	0.54
17	DRG2; developmentally regulated GTP binding protein 2	664	1.35	530	15	0.03	0.13	858	1.75	650	49	0.08	0.35	430	0.87	249	1	0	0
17	EXOSC10; exosome component 10	580	1.18	346	66	0.19	0.02	711	1.45	565	64	0.11	0.11	635	1.29	481	25	0.05	0.32
17	GCN1L1; GCN1 general control of amino-acid synthesis 1-like 1 (yeast)	466	0.95	353	11	0.03	0.18	527	1.07	401	38	0.09	0.47	537	1.09	425	39	0.09	0.54
17	GRWD1; glutamate-rich WD repeat containing 1	443	0.9	311	86	0.28	0.03	513	1.04	385	27	0.07	0.44	359	0.73	242	187	0.77	0.49
17	IWS1; IWS1 homolog (S. cerevisiae)	475	0.97	331	22	0.07	0.5	459	0.93	297	29	0.1	0.62	496	1.01	275	8	0.03	0.5
17	KRI1; KRI1 homolog (S. cerevisiae)	460	0.94	370	168	0.45	0.67	625	1.27	540	33	0.06	0.12	486	0.99	298	14	0.05	0.43
17	NGDN; neuroguidin; EIF4E binding protein	479	0.97	408	147	0.36	0.38	381	0.77	315	39	0.12	0.05	294	0.6	116	82	0.71	0.2
17	POLR2A; polymerase (RNA) II (DNA directed) polypeptide A; 220kDa	220	0.45	177	9	0.05	0	68	0.14	51	11	0.22	0.45	92	0.19	66	8	0.12	0.63
17	RNASEN; ribonuclease type III; nuclear	560	1.14	437	77	0.18	0.4	661	1.34	523	32	0.06	0.44	449	0.91	329	32	0.1	0.34
17	RRP15; ribosomal RNA processing 15 homolog (S. cerevisiae)	581	1.18	410	30	0.07	0.4	465	0.95	322	10	0.03	0.6	461	0.94	327	186	0.57	0.59
17	RRS1; RRS1 ribosome biogenesis regulator homolog (S. cerevisiae)	407	0.83	262	21	0.08	0.24	655	1.33	435	14	0.03	0.43	369	0.75	253	18	0.07	0.28
17	RUFY1; RUN and FYVE domain containing 1	571	1.16	461	67	0.15	0.34	537	1.09	461	59	0.13	0.37	782	1.59	545	29	0.05	0.14
17	RWDD1; RWD domain containing 1	579	1.18	324	33	0.1	0.48	616	1.25	442	60	0.14	0.43	595	1.21	460	62	0.13	0.45
17	WRNIP1; Werner helicase interacting protein 1	551	1.12	392	23	0.06	0.09	538	1.09	413	72	0.17	0.6	563	1.15	359	71	0.2	0.54
17	XPO1; exportin 1 (CRM1 homolog; yeast)	312	0.63	289	277	0.96	0.43	137	0.28	106	99	0.93	0.31	249	0.51	218	201	0.92	0.37
17	ZC3H15; zinc finger CCCH-type containing 15	631	1.28	491	47	0.1	0.32	384	0.78	304	11	0.04	0.73	610	1.24	401	30	0.07	0.13
17	ZNF622; zinc finger protein 622 (ZPR9)	561	1.14	342	17	0.05	0.59	614	1.25	486	36	0.07	0.14	520	1.06	383	25	0.07	0.32
18	negative control	724	1.26	550	16	0.03	0.75	364	0.63	270	28	0.1	0.39	635	1.11	448	11	0.02	0.82
18	AAMP; angio-associated; migratory cell protein	447	0.78	283	86	0.3	0.76	558	0.97	394	25	0.06	0.76	482	0.84	397	140	0.35	0.39
18	C14orf21; chromosome 14 open reading frame 21	454	0.79	345	223	0.65	0.45	465	0.81	384	7	0.02	0.71	635	1.11	417	57	0.14	0.39
18	C8orf53; chromosome 8 open reading frame 53	509	0.89	379	21	0.06	0.43	706	1.23	522	25	0.05	0.76	840	1.46	641	51	0.08	0.29
18	DDX17; DEAD (Asp-Glu-Ala-Asp) box polypeptide 17	519	0.9	375	6	0.02	0.33	538	0.94	358	9	0.03	0.67	424	0.74	332	35	0.11	0.31
18	DUSP12; dual specificity phosphatase 12	632	1.1	525	16	0.03	0.63	735	1.28	516	16	0.03	0.75	561	0.98	444	37	0.08	0.32
18	EIF4A3; eukaryotic translation initiation factor 4A; isoform 3	104	0.18	65	49	0.75	0.1	483	0.84	343	23	0.07	0.83	180	0.31	135	91	0.67	0.14
18	EXOSC2; exosome component 2	542	0.94	334	14	0.04	0.57	454	0.79	338	30	0.09	0.27	701	1.22	543	21	0.04	0.43
18	NOL12; nucleolar protein 12	513	0.89	412	42	0.1	0.07	603	1.05	472	15	0.03	0.8	751	1.31	510	26	0.05	0.42
18	PWP1; PWP1 homolog (S. cerevisiae)	573	1	436	11	0.03	0.36	407	0.71	288	15	0.05	0.27	384	0.67	308	5	0.02	0.8
18	REXO4; REX4; RNA exonuclease 4 homolog (S. cerevisiae)	520	0.91	389	22	0.06	0.32	611	1.06	472	12	0.03	0.33	456	0.79	323	23	0.07	0.65
18	RIOK1; RIO kinase 1 (yeast)	544	0.95	326	4	0.01	0.75	326	0.57	263	18	0.07	0.61	329	0.57	149	16	0.11	0.75
18	RIOK3; RIO kinase 3 (yeast)	775	1.35	572	11	0.02	0.91	573	1	405	11	0.03	0.18	418	0.73	356	19	0.05	0.68
18	RPP30; ribonuclease P/MRP 30kDa subunit	573	1	432	13	0.03	0.38	539	0.94	378	18	0.05	0.83	441	0.77	333	9	0.03	0.78
18	TSR2; TSR2; 20S rRNA accumulation; homolog (S. cerevisiae)	473	0.82	359	13	0.04	0.54	630	1.1	458	36	0.08	0.33	728	1.27	484	16	0.03	0.19
18	UTP14A; UTP14; U3 small nucleolar ribonucleoprotein; homolog A (yeast)	566	0.99	426	41	0.1	0.61	355	0.62	253	57	0.23	0.02	688	1.2	527	11	0.02	0.64
18	UTP14C; UTP14; U3 small nucleolar ribonucleoprotein; homolog C (yeast)	400	0.7	288	24	0.08	0.58	607	1.06	428	36	0.08	0.58	632	1.1	427	14	0.03	0.57
18	UTP18; UTP18; small subunit (SSU) processome component; homolog (yeast)	572	1	416	40	0.1	0.28	436	0.76	336	113	0.34	0.02	415	0.72	228	77	0.34	0.03
18	UTP3; UTP3; small subunit (SSU) processome component; homolog (S. cerevisiae)	353	0.61	286	153	0.53	0.03	675	1.18	503	28	0.06	0.64	336	0.59	268	85	0.32	0
18	XPO1; exportin 1 (CRM1 homolog; yeast)	244	0.42	204	188	0.92	0.54	196	0.34	186	166	0.89	0.48	167	0.29	148	140	0.95	0.33
19	negative control	843	0.87	691	164	0.24	0.4	1020	1.06	828	136	0.16	0.63	1035	1.07	875	150	0.17	0.61
19	CNOT6; CCR4-NOT transcription complex; subunit 6	722	0.75	627	46	0.07	0.48	1070	1.11	883	24	0.03	0.67	741	0.77	636	167	0.26	0.69
19	EFTUD1; elongation factor Tu GTP binding domain containing 1	718	0.74	557	15	0.03	0.53	700	0.72	536	42	0.08	0.76	570	0.59	441	50	0.11	0.78
19	EIF6; eukaryotic translation initiation factor 6	650	0.67	604	189	0.31	0.5	608	0.63	548	70	0.13	0.24	852	0.88	769	70	0.09	0.29
19	JAZF1; JAZF zinc finger 1	646	0.67	544	43	0.08	0.63	709	0.73	614	286	0.47	0.56	647	0.67	487	125	0.26	0.8
19	LSM1; LSM1 homolog; U6 small nuclear RNA associated (S. cerevisiae)	854	0.88	545	34	0.06	0.62	602	0.62	501	21	0.04	0.52	566	0.59	457	69	0.15	0.86
19	LSM2; LSM2 homolog; U6 small nuclear RNA associated (S. cerevisiae)	534	0.55	323	32	0.1	0.31	649	0.67	413	59	0.14	0.08	701	0.73	531	36	0.07	0.25
19	NCL; nucleolin	619	0.64	310	11	0.04	0.82	834	0.86	689	92	0.13	0.52	607	0.63	474	141	0.3	0.13
19	NHP2L1; NHP2 non-histone chromosome protein 2-like 1 (S. cerevisiae)	91	0.09	66	35	0.53	0.26	990	1.02	859	67	0.08	0.79	868	0.9	717	34	0.05	0.41
19	PIH1D1; PIH1 domain containing 1	811	0.84	667	61	0.09	0.75	889	0.92	721	56	0.08	0.63	936	0.97	803	50	0.06	0.48
19	POLR3B; polymerase (RNA) III (DNA directed) polypeptide B	561	0.58	484	46	0.1	0.63	687	0.71	566	47	0.08	0.74	1051	1.09	890	71	0.08	0.31
19	POP1; processing of precursor 1; ribonuclease P/MRP subunit (S. cerevisiae)	657	0.68	511	85	0.17	0.49	789	0.82	645	75	0.12	0.75	1105	1.14	881	37	0.04	0.68
19	POP4; processing of precursor 4; ribonuclease P/MRP subunit (S. cerevisiae)	764	0.79	580	37	0.06	0.32	528	0.55	459	61	0.13	0.41	618	0.64	526	142	0.27	0.22
19	POP5; processing of precursor 5; ribonuclease P/MRP subunit (S. cerevisiae)	622	0.64	562	151	0.27	0.44	526	0.54	424	18	0.04	0.11	844	0.87	766	78	0.1	0.46
19	POP7; processing of precursor 7; ribonuclease P/MRP subunit (S. cerevisiae)	543	0.56	439	16	0.04	0.63	652	0.67	511	114	0.22	0.77	652	0.67	535	143	0.27	0.64
19	PPP1CB; protein phosphatase 1; catalytic subunit; beta isoform	648	0.67	517	21	0.04	0.81	424	0.44	194	78	0.4	0.55	750	0.78	679	73	0.11	0.41
19	PUS1; pseudouridylate synthase 1	1079	1.12	919	32	0.03	0.72	778	0.81	631	14	0.02	0.79	599	0.62	502	50	0.1	0.54
19	SBDS; Shwachman-Bodian-Diamond syndrome	765	0.79	614	202	0.33	0.82	759	0.79	614	126	0.21	0.16	738	0.76	478	35	0.07	0.49
19	SETX; senataxin	783	0.81	663	69	0.1	0.84	999	1.03	877	134	0.15	0.51	863	0.89	665	63	0.09	0.62
19	XPO1; exportin 1 (CRM1 homolog; yeast)	387	0.4	368	339	0.92	0.42	329	0.34	304	292	0.96	0.29	264	0.27	225	213	0.95	0.24
20	negative control	724	0.81	579	65	0.11	0.46	1101	1.23	846	85	0.1	0.64	867	0.97	753	121	0.16	0.63
20	BXDC1; brix domain containing 1	763	0.85	560	40	0.07	0.53	663	0.74	531	22	0.04	0.64	835	0.93	605	33	0.05	0.42
20	CSNK2A1; casein kinase 2; alpha 1 polypeptide	755	0.84	634	150	0.24	0.58	589	0.66	515	66	0.13	0.7	637	0.71	503	87	0.17	0.75
20	CSNK2A2; casein kinase 2; alpha prime polypeptide	607	0.68	475	94	0.2	0.76	812	0.9	650	62	0.1	0.45	873	0.97	708	138	0.19	0.53
20	CSNK2B; casein kinase 2; beta polypeptide	616	0.69	524	92	0.18	0.59	491	0.55	411	3	0.01	1	940	1.05	810	168	0.21	0.88
20	DARS; aspartyl-tRNA synthetase	582	0.65	486	210	0.43	0.26	1087	1.21	855	99	0.12	0.6	754	0.84	627	134	0.21	0.07
20	DDX24; DEAD (Asp-Glu-Ala-Asp) box polypeptide 24	778	0.87	636	61	0.1	0.41	767	0.85	636	32	0.05	0.59	508	0.57	407	89	0.22	0.29
20	EIF5B; eukaryotic translation initiation factor 5B	1004	1.12	843	75	0.09	0.67	898	1	765	33	0.04	0.61	774	0.86	681	94	0.14	0.67
20	METTL1; methyltransferase like 1	608	0.68	471	38	0.08	0.68	1004	1.12	765	27	0.04	0.3	1049	1.17	840	138	0.16	0.4
20	MUS81; MUS81 endonuclease homolog (S. cerevisiae)	828	0.92	694	124	0.18	0.15	851	0.95	723	70	0.1	0.67	661	0.74	589	57	0.1	0.68
20	NOL8; nucleolar protein 8	947	1.06	792	78	0.1	0.76	981	1.09	822	96	0.12	0.65	633	0.71	514	38	0.07	0.68
20	NVL; nuclear VCP-like	622	0.69	538	29	0.05	0.79	484	0.54	426	25	0.06	0.76	680	0.76	562	56	0.1	0.43
20	POLR1E; polymerase (RNA) I polypeptide E; 53kDa	682	0.76	558	38	0.07	0.61	1143	1.27	933	79	0.08	0.56	937	1.04	682	58	0.09	0.29
20	RBM13; RNA binding motif protein 13	626	0.7	509	20	0.04	0.15	904	1.01	703	34	0.05	0.38	879	0.98	682	31	0.05	0.55
20	RBM23; RNA binding motif protein 23	876	0.98	614	27	0.04	0.44	633	0.71	525	65	0.12	0.69	557	0.62	402	202	0.5	0.42
20	RBM28; RNA binding motif protein 28	608	0.68	504	13	0.03	0.46	677	0.75	484	124	0.26	0.79	923	1.03	813	116	0.14	0.63
20	RNF10; ring finger protein 10	974	1.09	807	20	0.02	0.65	1001	1.12	737	34	0.05	0.32	747	0.83	625	74	0.12	0.47
20	SPATA5; spermatogenesis associated 5	903	1.01	695	59	0.08	0.61	750	0.84	600	43	0.07	0.81	794	0.88	684	61	0.09	0.26
20	TCEB3; transcription elongation factor B (SIII); polypeptide 3 (110kDa; elongin A)	759	0.85	558	227	0.41	0.62	960	1.07	676	62	0.09	0.68	680	0.76	459	4	0.01	1
20	XPO1; exportin 1 (CRM1 homolog; yeast)	467	0.52	431	383	0.89	0.34	262	0.29	233	217	0.93	0.28	281	0.31	255	245	0.96	0.16
21	negative control	906	1.08	758	71	0.09	0.42	728	0.87	610	94	0.15	0.6	875	1.05	659	86	0.13	0.56
21	ABCE1; ATP-binding cassette; sub-family E (OABP); member 1	316	0.38	288	267	0.93	0.09	351	0.42	327	312	0.95	0.1	339	0.41	315	291	0.92	0.04
21	ABT1; activator of basal transcription 1	727	0.87	558	65	0.12	0.63	720	0.86	586	112	0.19	0.67	676	0.81	529	55	0.1	0.64
21	ANP32B; acidic (leucine-rich) nuclear phosphoprotein 32 family; member B	705	0.84	592	61	0.1	0.54	667	0.8	581	59	0.1	0.54	733	0.88	617	109	0.18	0.41
21	C1orf107; chromosome 1 open reading frame 107	748	0.89	661	61	0.09	0.57	789	0.94	686	185	0.27	0.68	813	0.97	692	54	0.08	0.35
21	DDX19A; DEAD (Asp-Glu-Ala-As) box polypeptide 19A	668	0.8	597	79	0.13	0.68	1050	1.26	864	51	0.06	0.53	850	1.02	757	72	0.1	0.68
21	DDX19B; DEAD (Asp-Glu-Ala-As) box polypeptide 19B	705	0.84	550	33	0.06	0.42	760	0.91	585	43	0.07	0.65	601	0.72	550	91	0.17	0.52
21	DNAJC21; DnaJ (Hsp40) homolog; subfamily C; member 21	757	0.91	626	50	0.08	0.46	907	1.08	732	48	0.07	0.52	978	1.17	803	110	0.14	0.65
21	DNTTIP2; deoxynucleotidyltransferase; terminal; interacting protein 2	746	0.89	606	234	0.39	0.06	503	0.6	434	64	0.15	0.48	826	0.99	691	106	0.15	0.08
21	EIF5A; eukaryotic translation initiation factor 5A	674	0.81	526	45	0.09	0.47	676	0.81	594	58	0.1	0.6	684	0.82	570	155	0.27	0.12
21	GLE1; GLE1 RNA export mediator homolog (yeast)	488	0.58	426	207	0.49	0.43	804	0.96	607	185	0.3	0.41	507	0.61	450	233	0.52	0.31
21	GPATCH4; G patch domain containing 4	521	0.62	412	41	0.1	0.49	1047	1.25	849	97	0.11	0.67	960	1.15	782	68	0.09	0.68
21	HRB; HIV-1 Rev binding protein	687	0.82	610	44	0.07	0.48	694	0.83	594	110	0.19	0.62	616	0.74	536	32	0.06	0.84
21	MCM3AP; minichromosome maintenance complex component 3 associated protein	740	0.88	445	16	0.04	0.13	547	0.65	291	8	0.03	0.38	708	0.85	489	37	0.08	0.46
21	NOM1; nucleolar protein with MIF4G domain 1	695	0.83	562	73	0.13	0.33	1013	1.21	828	66	0.08	0.73	814	0.97	630	129	0.2	0.46
21	SKIV2L2; superkiller viralicidic activity 2-like 2 (S. cerevisiae)	577	0.69	461	159	0.34	0.03	606	0.72	525	54	0.1	0.43	509	0.61	415	68	0.16	0.28
21	SYNCRIP; synaptotagmin binding; cytoplasmic RNA interacting protein	865	1.03	688	71	0.1	0.45	998	1.19	878	96	0.11	0.67	566	0.68	442	44	0.1	0.61
21	WDR74; WD repeat domain 74	708	0.85	537	75	0.14	0.49	826	0.99	697	26	0.04	0.65	500	0.6	452	70	0.15	0.5
21	XPO1; exportin 1 (CRM1 homolog; yeast)	469	0.56	408	361	0.88	0.24	218	0.26	190	181	0.95	0.2	410	0.49	368	344	0.93	0.26
22	negative control	707	0.9	533	9	0.02	0	756	0.96	589	33	0.06	0.64	900	1.14	698	24	0.03	0.63
22	ANG; angiogenin; ribonuclease; RNase A family; 5	341	0.43	296	34	0.11	0.03	974	1.24	785	32	0.04	0.22	639	0.81	454	11	0.02	0.64
22	EIF3B; eukaryotic translation initiation factor 3; subunit B	303	0.38	278	186	0.67	0.18	316	0.4	288	212	0.74	0.05	107	0.14	87	56	0.64	0.13
22	EIF5; eukaryotic translation initiation factor 5	759	0.96	615	25	0.04	0.48	647	0.82	519	31	0.06	0.58	502	0.64	429	19	0.04	0.53
22	EXOSC4; exosome component 4	710	0.9	480	53	0.11	0.08	354	0.45	308	18	0.06	0.11	699	0.89	573	5	0.01	0.2
22	EXOSC5; exosome component 5	735	0.93	633	79	0.12	0.05	463	0.59	378	18	0.05	0.17	533	0.68	478	112	0.23	0
22	FRAP1; FK506 binding protein 12-rapamycin associated protein 1	576	0.73	422	2	0	0	436	0.55	281	12	0.04	0.25	694	0.88	444	13	0.03	0
22	GBL; G protein beta subunit-like	712	0.9	622	5	0.01	0.6	540	0.69	439	12	0.03	0.5	695	0.88	510	2	0	0.5
22	KIAA1303; raptor	745	0.95	597	6	0.01	0.17	1079	1.37	869	13	0.01	0.31	589	0.75	465	6	0.01	0
22	MDM4; Mdm4; transformed 3T3 cell double minute 4; p53 binding protein (mouse)	913	1.16	650	4	0.01	0.25	688	0.87	556	45	0.08	0.62	609	0.77	458	50	0.11	0.56
22	NPM1; nucleophosmin (nucleolar phosphoprotein B23; numatrin)	767	0.97	255	4	0.02	0.25	477	0.61	380	3	0.01	1	592	0.75	469	0	0	NaN
22	NPM3; nucleophosmin/nucleoplasmin; 3	572	0.73	522	10	0.02	0.4	922	1.17	695	12	0.02	0.42	561	0.71	455	22	0.05	0.5
22	RICTOR; rapamycin-insensitive companion of mTOR	590	0.75	458	3	0.01	0	587	0.75	395	0	0	NaN	563	0.71	419	16	0.04	0
22	RPS6KB1; ribosomal protein S6 kinase; 70kDa; polypeptide 1	542	0.69	441	87	0.2	0.68	621	0.79	301	8	0.03	0.25	495	0.63	203	3	0.01	0
22	RRN3; RRN3 RNA polymerase I transcription factor homolog (S. cerevisiae)	537	0.68	470	196	0.42	0.64	735	0.93	625	15	0.02	0.53	404	0.51	389	210	0.54	0.03
22	SNUPN; snurportin 1	757	0.96	640	13	0.02	0.38	600	0.76	391	5	0.01	0.8	836	1.06	587	16	0.03	0.44
22	TP53; tumor protein p53	681	0.86	522	11	0.02	0.18	699	0.89	567	3	0.01	0	743	0.94	587	2	0	0
22	XPO1; exportin 1 (CRM1 homolog; yeast)	395	0.5	354	318	0.9	0.62	189	0.24	168	163	0.97	0.33	271	0.34	218	207	0.95	0.35
22	ZFP36L2; zinc finger protein 36; C3H type-like 2	546	0.69	481	59	0.12	0.71	606	0.77	516	11	0.02	0.55	722	0.92	558	6	0.01	0.17
22	ZNF259; zinc finger protein 259	875	1.11	700	4	0.01	0.5	747	0.95	633	9	0.01	0.33	639	0.81	567	13	0.02	0.46
23	negative control	524	0.940191	470	58	0.123404	0.293103	532	0.954545	447	56	0.12528	0.357143	616	1.10526	503	49	0.0974155	0.244898
23	CSTF3; cleavage stimulation factor; 3' pre-RNA; subunit 3; 77kDa	421	0.755383	380	10	0.0263158	0.2	735	1.31878	653	13	0.0199081	0.307692	549	0.985048	486	1	0.00205761	0
23	DCP2; DCP2 decapping enzyme homolog (S. cerevisiae)	570	1.02273	417	31	0.0743405	0.580645	601	1.07835	504	17	0.0337302	0.294118	554	0.994019	373	32	0.0857909	0.34375
23	HDAC1; histone deacetylase 1	642	1.15191	557	17	0.0305206	0.529412	386	0.692584	363	6	0.0165289	0.333333	739	1.32596	643	21	0.0326594	0.047619
23	NCBP1; nuclear cap binding protein subunit 1; 80kDa	529	0.949163	471	118	0.250531	0.033898	358	0.642344	276	39	0.141304	0.025641	475	0.852273	405	42	0.103704	0
23	NCBP2; nuclear cap binding protein subunit 2; 20kDa	461	0.827153	357	54	0.151261	0	516	0.925837	406	47	0.115764	0.021277	451	0.809211	359	62	0.172702	0.016129
23	PCF11; PCF11; cleavage and polyadenylation factor subunit; homolog (S. cerevisiae)	188	0.337321	162	23	0.141975	0.043478	318	0.570574	278	37	0.133094	0.027027	175	0.313995	173	41	0.236994	0.04878
23	PPP1CA; protein phosphatase 1; catalytic subunit; alpha isoform	319	0.572368	263	9	0.0342205	0.777778	583	1.04605	456	45	0.0986842	0.2	490	0.879187	406	52	0.128079	0.307692
23	PPP1CC; protein phosphatase 1; catalytic subunit; gamma isoform	442	0.793062	372	8	0.0215054	0.125	425	0.76256	331	2	0.0060423	0.5	634	1.13756	533	31	0.0581614	0.129032
23	PPP2CA; protein phosphatase 2 (formerly 2A); catalytic subunit; alpha isoform	330	0.592105	300	44	0.146667	0.204545	567	1.01734	481	15	0.031185	0.266667	605	1.08553	527	116	0.220114	0.491379
23	PPP2CB; protein phosphatase 2 (formerly 2A); catalytic subunit; beta isoform	344	0.617225	336	51	0.151786	0.313725	840	1.50718	721	16	0.0221914	0.1875	566	1.01555	412	58	0.140777	0.413793
23	PSMA4; proteasome (prosome; macropain) subunit; alpha type; 4	119	0.213517	107	33	0.308411	0.757576	89	0.159689	86	34	0.395349	0.382353	90	0.161483	82	41	0.5	0.780488
23	SENP1; SUMO1/sentrin specific peptidase 1	539	0.967105	474	10	0.021097	0.2	340	0.610048	218	97	0.444954	0.268041	662	1.1878	578	20	0.0346021	0.4
23	SIRT1; sirtuin (silent mating type information regulation 2 homolog) 1 (S. cerevisiae)	728	1.30622	570	44	0.077193	0.409091	598	1.07297	490	39	0.0795918	0.564103	650	1.16627	437	50	0.114416	0.48
23	SMARCAL1; SWI/SNF related; matrix associated; actin dependent regulator of chromatin; subfamily a-like 1	416	0.746411	354	6	0.0169492	0	738	1.32416	605	27	0.0446281	0.481481	509	0.913278	412	31	0.0752427	0.064516
23	SUMO1; SMT3 suppressor of mif two 3 homolog 1 (S. cerevisiae)	654	1.17345	547	8	0.0146252	0.75	465	0.83433	377	48	0.127321	0.104167	617	1.10706	515	11	0.0213592	0.545455
23	UBA2; ubiquitin-like modifier activating enzyme 2	574	1.0299	554	33	0.0595668	0.363636	637	1.14294	600	95	0.158333	0.463158	557	0.999402	526	45	0.0855513	0.088889
23	UBE2I; ubiquitin-conjugating enzyme E2I (UBC9 homolog; yeast)	352	0.631579	314	61	0.194268	0.016393	374	0.671053	348	49	0.140805	0.081633	621	1.11423	593	94	0.158516	0.170213
23	XPO1; exportin 1 (CRM1 homolog; yeast)	191	0.342703	178	164	0.921348	0.353659	187	0.335526	181	169	0.933702	0.295858	197	0.353469	189	183	0.968254	0.229508
23	ZFP36; zinc finger protein 36; C3H type; homolog (mouse)	638	1.14474	535	13	0.0242991	0.615385	524	0.940191	451	23	0.0509978	0.391304	406	0.728469	354	7	0.019774	0.142857
24	negative control	422	0.66	356	31	0.0870787	0.29	885	1.37	763	98	0.12844	0.28	625	0.97	514	30	0.0583658	0.17
24	ADAR; adenosine deaminase; RNA-specific	459	0.71	434	9	0.0207373	0.22	548	0.85	436	23	0.05	0.04	644	1	566	83	0.146643	0.22
24	CLP1; CLP1; cleavage and polyadenylation factor I subunit; homolog (S. cerevisiae)	680	1.06	600	45	0.075	0.18	587	0.91	443	61	0.14	0.36	612	0.95	428	47	0.109813	0.13
24	DEK; DEK oncogene (DNA binding)	421	0.65	382	20	0.052356	0.2	693	1.08	553	108	0.2	0.35	567	0.88	500	24	0.048	0
24	DIS3L2; DIS3 mitotic control homolog (S. cerevisiae)-like 2	487	0.76	394	62	0.15736	0.31	563	0.87	474	70	0.15	0.19	644	1	551	12	0.02	0.33
24	ISG20L2; interferon stimulated exonuclease gene 20kDa-like 2	490	0.76	432	87	0.201389	0.33	609	0.95	555	27	0.05	0.19	386	0.6	336	31	0.09	0.03
24	NOLA2; nucleolar protein family A; member 2 (H/ACA small nucleolar RNPs)	294	0.46	227	23	0.101322	0.09	323	0.5	295	2	0.01	0	570	0.89	474	51	0.11	0.45
24	NOLC1; nucleolar and coiled-body phosphoprotein 1	568	0.88	522	48	0.09	0.23	660	1.02	587	94	0.16	0.54	481	0.75	451	45	0.1	0.31
24	POLR2L; polymerase (RNA) II (DNA directed) polypeptide L; 7.6kDa	391	0.61	320	28	0.09	0	345	0.54	294	71	0.24	0.68	360	0.56	316	3	0.01	0.67
24	PSPC1; paraspeckle component 1	557	0.86	451	10	0.02	0.1	579	0.9	513	12	0.02	0.17	613	0.95	508	32	0.06	0.34
24	RBM3; RNA binding motif (RNP1; RRM) protein 3	308	0.48	276	10	0.04	0	878	1.36	787	53	0.07	0.26	688	1.07	601	43	0.07	0.28
24	RBM4; RNA binding motif protein 4	704	1.09	599	86	0.14	0.23	575	0.89	470	28	0.06	0.25	510	0.79	419	78	0.19	0.26
24	RNPS1; RNA binding protein S1; serine-rich domain	400	0.62	352	28	0.08	0.04	460	0.71	410	91	0.22	0.31	600	0.93	544	29	0.05	0.38
24	SCYL1; SCY1-like 1 (S. cerevisiae)	416	0.65	252	30	0.12	0.33	542	0.84	463	72	0.16	0.07	304	0.47	271	38	0.14	0.21
24	TCOF1; Treacher Collins-Franceschetti syndrome 1	208	0.32	196	60	0.31	0.15	685	1.06	615	27	0.04	0.22	377	0.59	321	64	0.2	0.13
24	TRNT1; tRNA nucleotidyl transferase; CCA-adding; 1	499	0.77	406	9	0.02	0	567	0.88	513	64	0.12	0.19	464	0.72	393	28	0.07	0.29
24	UPF2; UPF2 regulator of nonsense transcripts homolog (yeast)	732	1.14	653	37	0.06	0.27	616	0.96	552	26	0.05	0.12	693	1.08	620	207	0.33	0.56
24	UPF3A; UPF3 regulator of nonsense transcripts homolog A (yeast)	609	0.95	550	45	0.08	0.31	491	0.76	460	46	0.1	0.15	510	0.79	458	69	0.15	0.22
24	XPO1; exportin 1 (CRM1 homolog; yeast)	111	0.17	104	98	0.94	0.55	202	0.31	178	166	0.93	0.32	110	0.17	92	88	0.96	0.48
24	ZCCHC7; zinc finger; CCHC domain containing 7	579	0.9	454	12	0.03	0.08	514	0.8	467	21	0.04	0.19	590	0.92	489	21	0.04	0.14
25	negative control	737	1.12	632	91	0.14	0.21	566	0.86	467	59	0.13	0.44	666	1.01	528	53	0.1	0.4
25	ABCF1; ATP-binding cassette; sub-family F (GCN20); member 1	583	0.89	484	38	0.08	0.21	782	1.19	629	71	0.11	0.49	610	0.93	538	15	0.03	0.2
25	ABCF2; ATP-binding cassette; sub-family F (GCN20); member 2	674	1.03	528	30	0.06	0.33	727	1.11	567	132	0.23	0.48	601	0.92	529	23	0.04	0.61
25	CARM1; coactivator-associated arginine methyltransferase 1	663	1.01	518	64	0.12	0.2	515	0.78	473	15	0.03	0.27	517	0.79	383	14	0.04	0.36
25	CARM1L; coactivator associated arginine methyltransferase 1-like	593	0.9	516	43	0.08	0.37	416	0.63	379	26	0.07	0.31	399	0.61	332	52	0.16	0.21
25	LOC90826; hypothetical protein BC004337	457	0.7	374	32	0.09	0.53	723	1.1	583	28	0.05	0.46	446	0.68	381	15	0.04	0.07
25	NEDD4L; neural precursor cell expressed; developmentally down-regulated 4-like	491	0.75	352	14	0.04	0.14	387	0.59	284	28	0.1	0.32	817	1.24	689	19	0.03	0.11
25	NOLA3; nucleolar protein family A; member 3 (H/ACA small nucleolar RNPs)	650	0.99	553	38	0.07	0.32	691	1.05	573	16	0.03	0.25	501	0.76	437	12	0.03	0.08
25	PRMT1; protein arginine methyltransferase 1	442	0.67	376	12	0.03	0.25	574	0.87	431	73	0.17	0.45	206	0.31	186	53	0.28	0.06
25	PRMT2; protein arginine methyltransferase 2	608	0.93	473	66	0.14	0.65	620	0.94	508	29	0.06	0.21	816	1.24	662	80	0.12	0.41
25	PRMT3; protein arginine methyltransferase 3	600	0.91	495	2	0	0	572	0.87	501	13	0.03	0.46	436	0.66	376	3	0.01	0.67
25	PRMT5; protein arginine methyltransferase 5	630	0.96	506	33	0.07	0.18	602	0.92	471	16	0.03	0.38	785	1.2	665	47	0.07	0.32
25	PRMT6; protein arginine methyltransferase 6	642	0.98	535	19	0.04	0.37	416	0.63	361	21	0.06	0.05	778	1.19	655	99	0.15	0.36
25	PRMT7; protein arginine methyltransferase 7	364	0.55	288	17	0.06	0.35	713	1.09	534	48	0.09	0.42	545	0.83	446	53	0.12	0.4
25	SETD3; SET domain containing 3	778	1.19	633	30	0.05	0.47	381	0.58	339	15	0.04	0.27	509	0.78	390	29	0.07	0.34
25	SETD4; SET domain containing 4	625	0.95	583	50	0.09	0.24	586	0.89	540	57	0.11	0.3	758	1.15	595	46	0.08	0.37
25	SETD6; SET domain containing 6	649	0.99	588	41	0.07	0.17	585	0.89	512	22	0.04	0.32	490	0.75	377	6	0.02	0.33
25	SMN1; survival of motor neuron 1; telomeric	563	0.86	466	126	0.27	0.44	486	0.74	419	16	0.04	0.38	439	0.67	344	23	0.07	0.48
25	SMN2; survival of motor neuron 2; centromeric	394	0.6	323	150	0.46	0.37	502	0.76	449	13	0.03	0.15	619	0.94	500	38	0.08	0.26
25	XPO1; exportin 1 (CRM1 homolog; yeast)	344	0.52	303	282	0.93	0.51	152	0.23	139	130	0.94	0.27	233	0.36	198	187	0.94	0.3
26	negative control	699	1.24	586	70	0.12	0.34	582	1.03	474	49	0.1	0.39	411	0.73	348	11	0.03	0.27
26	CAPRIN1; cell cycle associated protein 1	416	0.74	296	84	0.28	0.74	634	1.12	514	56	0.11	0.52	475	0.84	393	21	0.05	0.67
26	DDX1; DEAD (Asp-Glu-Ala-Asp) box polypeptide 1	553	0.98	430	38	0.09	0.53	508	0.9	438	18	0.04	0.22	724	1.28	639	100	0.16	0.37
26	EIF1; eukaryotic translation initiation factor 1	431	0.76	349	135	0.39	0.59	526	0.93	419	53	0.13	0.36	605	1.07	419	11	0.03	0.18
26	EIF2B5; eukaryotic translation initiation factor 2B; subunit 5 epsilon; 82kDa	490	0.87	346	25	0.07	0.08	430	0.76	335	94	0.28	0.28	590	1.05	403	22	0.05	0.18
26	EIF2S2; eukaryotic translation initiation factor 2; subunit 2 beta; 38kDa	314	0.56	264	132	0.5	0.04	226	0.4	178	103	0.58	0.2	120	0.21	101	30	0.3	0
26	EIF3H; eukaryotic translation initiation factor 3; subunit H	427	0.76	376	63	0.17	0.35	584	1.04	438	21	0.05	0.29	362	0.64	301	47	0.16	0.21
26	EIF3I; eukaryotic translation initiation factor 3; subunit I	392	0.7	323	96	0.3	0.13	330	0.59	295	176	0.6	0.13	357	0.63	279	154	0.55	0.12
26	FAM98A; family with sequence similarity 98; member A	623	1.1	505	27	0.05	0.37	594	1.05	513	25	0.05	0.52	370	0.66	343	18	0.05	0.61
26	FBXL10; F-box and leucine-rich repeat protein 10	539	0.96	491	62	0.13	0.21	406	0.72	285	64	0.22	0.47	373	0.66	325	2	0.01	0.5
26	FCF1; FCF1 small subunit (SSU) processome component homolog (S. cerevisiae)	383	0.68	306	163	0.53	0.02	593	1.05	401	57	0.14	0.19	504	0.89	422	302	0.72	0.02
26	HUWE1; HECT; UBA and WWE domain containing 1	429	0.76	304	111	0.37	0.02	299	0.53	231	62	0.27	0.02	426	0.76	334	79	0.24	0.11
26	KIAA1967; KIAA1967	529	0.94	408	65	0.16	0.57	584	1.04	491	43	0.09	0.19	738	1.31	612	10	0.02	0.6
26	SENP3; SUMO1/sentrin/SMT3 specific peptidase 3	550	0.98	454	19	0.04	0.16	664	1.18	594	38	0.06	0.18	614	1.09	540	64	0.12	0.69
26	SHFM1; split hand/foot malformation (ectrodactyly) type 1	648	1.15	519	27	0.05	0.33	335	0.59	198	12	0.06	0.17	331	0.59	294	6	0.02	0.33
26	TAF9; TAF9 RNA polymerase II; TATA box binding protein (TBP)-associated factor; 32kDa	553	0.98	472	31	0.07	0.1	485	0.86	417	40	0.1	0.53	606	1.07	513	8	0.02	0.5
26	TSC1; tuberous sclerosis 1	274	0.49	218	9	0.04	0.33	585	1.04	478	55	0.12	0.36	550	0.98	428	24	0.06	0.17
26	XPO1; exportin 1 (CRM1 homolog; yeast)	277	0.49	255	236	0.93	0.5	148	0.26	128	124	0.97	0.39	215	0.38	203	189	0.93	0.27
