# Supplementary material for: A Protein Inventory of Human Ribosome Biogenesis Reveals an Essential Function of Exportin 5 in 60S Subunit Export
Source: PLoS Biol. 2010 Oct 26;8(10):e1000522. doi: 10.1371/journal.pbio.1000522 (PMC2964341; doi:10.1371/journal.pbio.1000522)
Supplement: Table S3 — Summary of numerical data derived from the Enp1 IF screen. For each siRNA, the following information is given: plate number (96-well plate identity), cell number (based on Hoechst staining), relative cell number (cell number in the respective siRNA containing well divided by average cell number of all three negative controls of same 96-well plate), interphase cells, “nucleoplasmic” (cells displaying enhanced nucleoplasmic localization of Enp1), hit rate (nuc.) (ratio of “nucleoplasmic” cells to interphase cells), “cytoplasmic” (cells displaying cytoplasmic localization of Enp1), and hit rate (cyt.) (ratio of “cytoplasmic” cells to interphase cells). Note that for Rpl23A only two siRNAs were used. (0.24 MB XLS) [file pbio.1000522.s011.xls]

## Sheet: b_Enp1IF.csv
NUMERICAL DATA: Enp1 IF
		siRNA1							siRNA2							siRNA3
plate	Gene	cells (hoechst)	relative cell number	interphase cells	nucleoplasmic cells	hit rate (nuc.)	cytoplasmic cells	hit rate (cyt.)	cells (hoechst)	relative cell number	interphase cells	nucleoplasmic cells	hit rate (nuc.)	cytoplasmic cells	hit rate (cyt.)	cells (hoechst)	relative cell number	interphase cells	nucleoplasmic cells	hit rate (nuc.)	cytoplasmic cells	hit rate (cyt.)
1	negative control	903	1.53	865	89	0.10289	105	0.121387	454	0.77	430	10	0.0232558	42	0.0976744	414	0.7	397	9	0.02267	41	0.103275
1	RPS10; ribosomal protein S10	170	0.29	166	15	0.0903614	66	0.39759	218	0.37	215	6	0.027907	175	0.813953	263	0.45	256	4	0.015625	166	0.648438
1	RPS11; ribosomal protein S11	459	0.78	440	9	0.0204545	14	0.0318182	266	0.45	259	11	0.042471	14	0.0540541	316	0.54	305	13	0.042623	15	0.0491803
1	RPS12; ribosomal protein S12	258	0.44	245	22	0.0897959	147	0.6	194	0.33	190	1	0.00526316	148	0.778947	142	0.24	140	2	0.0142857	119	0.85
1	RPS13; ribosomal protein S13	218	0.37	211	180	0.853081	8	0.0379147	149	0.25	147	121	0.823129	6	0.0408163	176	0.3	176	142	0.806818	12	0.0681818
1	RPS14; ribosomal protein S14	242	0.41	238	201	0.844538	9	0.0378151	325	0.55	316	111	0.351266	36	0.113924	449	0.76	433	9	0.0207852	52	0.120092
1	RPS15; ribosomal protein S15	235	0.4	224	67	0.299107	12	0.0535714	389	0.66	362	23	0.0635359	43	0.118785	91	0.15	85	73	0.858824	1	0.0117647
1	RPS2; ribosomal protein S2	510	0.86	495	44	0.0888889	130	0.262626	362	0.61	358	7	0.0195531	258	0.72067	367	0.62	344	12	0.0348837	39	0.113372
1	RPS3; ribosomal protein S3	186	0.32	180	3	0.0166667	158	0.877778	326	0.55	315	1	0.0031746	281	0.892063	n.d.	n.d.	n.d.	n.d.	n.d.	n.d.	n.d.
1	RPS3A; ribosomal protein S3A	274	0.46	264	24	0.0909091	5	0.0189394	172	0.29	171	17	0.0994152	1	0.00584795	265	0.45	253	28	0.110672	9	0.0355731
1	RPS4X; ribosomal protein S4; X-linked	186	0.32	181	9	0.0497238	4	0.0220994	518	0.88	511	95	0.18591	64	0.125245	188	0.32	185	10	0.0540541	3	0.0162162
1	RPS4Y1; ribosomal protein S4; Y-linked 1	432	0.73	408	20	0.0490196	50	0.122549	625	1.06	592	39	0.0658784	34	0.0574324	460	0.78	439	15	0.0341686	27	0.0615034
1	RPS4Y2; ribosomal protein S4; Y-linked 2	367	0.62	360	15	0.0416667	8	0.0222222	340	0.58	326	15	0.0460123	10	0.0306748	521	0.88	506	61	0.120553	50	0.0988142
1	RPS5; ribosomal protein S5	226	0.38	218	172	0.788991	3	0.0137615	108	0.18	107	90	0.841121	3	0.0280374	250	0.42	243	194	0.798354	12	0.0493827
1	RPS6; ribosomal protein S6	139	0.24	134	14	0.104478	2	0.0149254	215	0.36	206	20	0.0970874	1	0.00485437	323	0.55	315	14	0.0444444	13	0.0412698
1	RPS7; ribosomal protein S7	285	0.48	282	25	0.0886525	5	0.0177305	349	0.59	345	32	0.0927536	39	0.113043	117	0.2	114	6	0.0526316	5	0.0438596
1	RPS8; ribosomal protein S8	437	0.74	428	11	0.0257009	9	0.021028	265	0.45	260	16	0.0615385	9	0.0346154	153	0.26	152	17	0.111842	5	0.0328947
1	RPS9; ribosomal protein S9	273	0.46	271	23	0.0848708	10	0.0369004	156	0.26	153	7	0.0457516	16	0.104575	309	0.52	305	23	0.0754098	2	0.00655738
1	RPSA; ribosomal protein SA	474	0.8	452	20	0.0442478	30	0.0663717	690	1.17	666	38	0.0570571	103	0.154655	240	0.41	234	6	0.025641	193	0.824786
1	XPO1; exportin 1 (CRM1 homolog; yeast)	308	0.52	298	193	0.647651	9	0.0302013	224	0.38	214	169	0.78972	0	0	312	0.53	303	208	0.686469	13	0.0429043
2	negative control	836	1.28	797	44	0.055207	70	0.0878294	570	0.88	548	35	0.0638686	69	0.125912	546	0.84	530	26	0.0490566	18	0.0339623
2	FAU; Finkel-Biskis-Reilly murine sarcoma virus (FBR-MuSV) ubiquitously expressed	245	0.38	221	15	0.0678733	15	0.0678733	100	0.15	99	8	0.0808081	5	0.0505051	236	0.36	225	16	0.0711111	9	0.04
2	MRPS10; mitochondrial ribosomal protein S10	574	0.88	557	39	0.070018	32	0.0574506	436	0.67	417	22	0.0527578	27	0.0647482	662	1.02	627	30	0.0478469	100	0.15949
2	RPS15A; ribosomal protein S15a	489	0.75	471	27	0.0573248	6	0.0127389	617	0.95	591	32	0.0541455	65	0.109983	304	0.47	299	13	0.0434783	28	0.0936455
2	RPS16; ribosomal protein S16	126	0.19	121	98	0.809917	2	0.0165289	357	0.55	344	93	0.270349	18	0.0523256	317	0.49	295	202	0.684746	3	0.0101695
2	RPS17; ribosomal protein S17	295	0.45	293	4	0.0136519	186	0.634812	245	0.38	243	15	0.0617284	188	0.773663	218	0.34	206	12	0.0582524	180	0.873786
2	RPS18; ribosomal protein S18	592	0.91	563	27	0.0479574	15	0.026643	321	0.49	312	15	0.0480769	20	0.0641026	175	0.27	170	14	0.0823529	4	0.0235294
2	RPS19; ribosomal protein S19	480	0.74	464	20	0.0431034	16	0.0344828	478	0.73	461	15	0.032538	22	0.0477223	83	0.13	83	6	0.0722892	2	0.0240964
2	RPS20; ribosomal protein S20	278	0.43	266	1	0.0037594	246	0.924812	236	0.36	224	4	0.0178571	184	0.821429	189	0.29	179	0	0	169	0.944134
2	RPS21; ribosomal protein S21	569	0.87	538	35	0.0650558	122	0.226766	263	0.4	256	4	0.015625	205	0.800781	166	0.26	164	2	0.0121951	152	0.926829
2	RPS23; ribosomal protein S23	806	1.24	777	70	0.0900901	66	0.0849421	449	0.69	432	32	0.0740741	8	0.0185185	655	1.01	640	28	0.04375	96	0.15
2	RPS24; ribosomal protein S24	135	0.21	132	8	0.0606061	1	0.00757576	243	0.37	239	13	0.0543933	8	0.0334728	636	0.98	604	20	0.0331126	54	0.089404
2	RPS25; ribosomal protein S25	466	0.72	455	32	0.0703297	42	0.0923077	509	0.78	493	28	0.0567951	44	0.0892495	379	0.58	367	12	0.0326975	46	0.125341
2	RPS26; ribosomal protein S26	508	0.78	495	32	0.0646465	26	0.0525253	245	0.38	236	36	0.152542	61	0.258475	212	0.33	208	32	0.153846	67	0.322115
2	RPS27; ribosomal protein S27 (metallopanstimulin 1)	402	0.62	383	23	0.0600522	6	0.0156658	587	0.9	570	31	0.054386	51	0.0894737	238	0.37	226	17	0.0752212	3	0.0132743
2	RPS27A; ribosomal protein S27a	237	0.36	236	2	0.00847458	227	0.961864	441	0.68	435	14	0.0321839	172	0.395402	339	0.52	336	1	0.00297619	245	0.729167
2	RPS27L; ribosomal protein S27-like	775	1.19	736	49	0.0665761	69	0.09375	510	0.78	487	17	0.0349076	68	0.13963	543	0.83	520	21	0.0403846	20	0.0384615
2	RPS28; ribosomal protein S28	257	0.39	247	213	0.862348	5	0.0202429	396	0.61	384	238	0.619792	23	0.0598958	174	0.27	170	140	0.823529	9	0.0529412
2	RPS29; ribosomal protein S29	311	0.48	292	6	0.0205479	258	0.883562	259	0.4	249	3	0.0120482	205	0.823293	369	0.57	357	5	0.0140056	285	0.798319
2	XPO1; exportin 1 (CRM1 homolog; yeast)	340	0.52	324	174	0.537037	13	0.0401235	287	0.44	275	212	0.770909	3	0.0109091	177	0.27	171	125	0.730994	4	0.0233918
3	negative control	611	1.13	586	18	0.0307167	12	0.0204778	495	0.92	481	12	0.024948	18	0.037422	512	0.95	490	9	0.0183673	42	0.0857143
3	RPL10; ribosomal protein L10	575	1.07	547	10	0.0182815	17	0.0310786	399	0.74	378	21	0.0555556	35	0.0925926	116	0.22	116	32	0.275862	1	0.00862069
3	RPL10A; ribosomal protein L10a	206	0.38	201	24	0.119403	4	0.0199005	243	0.45	234	5	0.0213675	3	0.0128205	497	0.92	484	16	0.0330579	27	0.0557851
3	RPL10L; ribosomal protein L10-like	362	0.67	347	11	0.0317003	15	0.0432277	388	0.72	373	15	0.0402145	31	0.0831099	537	1	525	8	0.0152381	22	0.0419048
3	RPL11; ribosomal protein L11	192	0.36	189	31	0.164021	5	0.026455	86	0.16	85	42	0.494118	0	0	82	0.15	81	39	0.481481	3	0.037037
3	RPL12; ribosomal protein L12	235	0.44	230	1	0.00434783	6	0.026087	108	0.2	106	1	0.00943396	1	0.00943396	139	0.26	138	3	0.0217391	22	0.15942
3	RPL13; ribosomal protein L13	683	1.27	659	8	0.0121396	56	0.0849772	373	0.69	363	6	0.0165289	19	0.0523416	383	0.71	365	8	0.0219178	56	0.153425
3	RPL13A; ribosomal protein L13a	489	0.91	469	5	0.010661	40	0.0852878	404	0.75	386	8	0.0207254	19	0.0492228	630	1.17	617	21	0.0340357	131	0.212318
3	RPL14; ribosomal protein L14	723	1.34	695	10	0.0143885	65	0.0935252	83	0.15	83	0	0	4	0.0481928	254	0.47	249	9	0.0361446	8	0.0321285
3	RPL3; ribosomal protein L3	113	0.21	113	27	0.238938	0	0	241	0.45	231	19	0.0822511	52	0.225108	188	0.35	187	78	0.417112	1	0.00534759
3	RPL3L; ribosomal protein L3-like	297	0.55	294	6	0.0204082	4	0.0136054	424	0.79	416	10	0.0240385	39	0.09375	109	0.2	108	48	0.444444	1	0.00925926
3	RPL4; ribosomal protein L4	364	0.67	354	8	0.0225989	4	0.0112994	115	0.21	112	9	0.0803571	2	0.0178571	226	0.42	223	23	0.103139	5	0.0224215
3	RPL5; ribosomal protein L5	184	0.34	181	2	0.0110497	9	0.0497238	172	0.32	171	36	0.210526	5	0.0292398	170	0.32	170	18	0.105882	2	0.0117647
3	RPL6; ribosomal protein L6	161	0.3	160	2	0.0125	3	0.01875	176	0.33	174	7	0.0402299	1	0.00574713	153	0.28	151	6	0.0397351	7	0.0463576
3	RPL7; ribosomal protein L7	115	0.21	114	8	0.0701754	5	0.0438596	140	0.26	138	18	0.130435	1	0.00724638	88	0.16	87	6	0.0689655	1	0.0114943
3	RPL7A; ribosomal protein L7a	135	0.25	135	1	0.00740741	4	0.0296296	207	0.38	205	19	0.0926829	4	0.0195122	69	0.13	67	9	0.134328	3	0.0447761
3	RPL7L1; ribosomal protein L7-like 1	383	0.71	369	9	0.0243902	10	0.0271003	502	0.93	486	16	0.0329218	27	0.0555556	416	0.77	408	3	0.00735294	26	0.0637255
3	RPL8; ribosomal protein L8	273	0.51	260	16	0.0615385	9	0.0346154	163	0.3	159	22	0.138365	4	0.0251572	126	0.23	122	16	0.131148	2	0.0163934
3	RPL9; ribosomal protein L9	170	0.32	168	7	0.0416667	2	0.0119048	200	0.37	197	10	0.0507614	3	0.0152284	162	0.3	158	13	0.0822785	2	0.0126582
3	XPO1; exportin 1 (CRM1 homolog; yeast)	276	0.51	272	172	0.632353	6	0.0220588	185	0.34	183	164	0.896175	0	0	381	0.71	375	250	0.666667	5	0.0133333
4	negative control	480	0.88	459	6	0.0130719	17	0.037037	558	1.02	542	16	0.0295203	93	0.171587	599	1.1	543	16	0.0294659	72	0.132597
4	RPL15; ribosomal protein L15	477	0.87	445	17	0.0382022	17	0.0382022	436	0.8	412	16	0.038835	43	0.104369	335	0.61	331	7	0.021148	23	0.0694864
4	RPL17; ribosomal protein L17	446	0.82	426	5	0.0117371	23	0.0539906	213	0.39	207	12	0.057971	4	0.0193237	155	0.28	153	17	0.111111	8	0.0522876
4	RPL18; ribosomal protein L18	128	0.23	128	11	0.0859375	0	0	116	0.21	116	13	0.112069	14	0.12069	124	0.23	123	31	0.252033	6	0.0487805
4	RPL18A; ribosomal protein L18a	138	0.25	136	12	0.0882353	2	0.0147059	515	0.94	500	7	0.014	73	0.146	150	0.27	147	41	0.278912	6	0.0408163
4	RPL19; ribosomal protein L19	117	0.21	114	20	0.175439	1	0.00877193	417	0.76	399	12	0.0300752	8	0.0200501	191	0.35	188	15	0.0797872	5	0.0265957
4	RPL21; ribosomal protein L21	195	0.36	194	40	0.206186	1	0.00515464	88	0.16	86	24	0.27907	2	0.0232558	201	0.37	200	42	0.21	2	0.01
4	RPL22; ribosomal protein L22	588	1.08	583	9	0.0154374	12	0.0205832	440	0.81	429	11	0.025641	26	0.0606061	661	1.21	622	29	0.0466238	60	0.096463
4	RPL22L1; ribosomal protein L22-like 1	340	0.62	324	10	0.0308642	12	0.037037	373	0.68	364	19	0.0521978	22	0.0604396	526	0.96	503	8	0.0159046	43	0.0854871
4	RPL23; ribosomal protein L23	196	0.36	195	54	0.276923	5	0.025641	92	0.17	91	29	0.318681	0	0	226	0.41	218	6	0.0275229	6	0.0275229
4	RPL23A; ribosomal protein L23a	371	0.68	353	7	0.01983	17	0.0481586	463	0.85	446	9	0.0201794	20	0.044843	n.d.	n.d.	n.d.	n.d.	#VALUE!	n.d.	#VALUE!
4	RPL24; ribosomal protein L24	169	0.31	166	27	0.162651	11	0.0662651	173	0.32	163	37	0.226994	10	0.0613497	225	0.41	219	36	0.164384	9	0.0410959
4	RPL26; ribosomal protein L26	410	0.75	401	13	0.032419	33	0.0822943	230	0.42	225	19	0.0844444	7	0.0311111	235	0.43	229	30	0.131004	4	0.0174672
4	RPL26L1; ribosomal protein L26-like 1	550	1.01	522	15	0.0287356	59	0.113027	421	0.77	409	4	0.00977995	228	0.557457	671	1.23	646	14	0.0216718	56	0.0866873
4	RPL27; ribosomal protein L27	123	0.23	119	17	0.142857	3	0.0252101	229	0.42	225	13	0.0577778	15	0.0666667	176	0.32	174	44	0.252874	3	0.0172414
4	RPL27A; ribosomal protein L27a	194	0.36	188	69	0.367021	13	0.0691489	249	0.46	244	56	0.229508	4	0.0163934	160	0.29	155	41	0.264516	4	0.0258065
4	RPL28; ribosomal protein L28	534	0.98	526	16	0.0304183	32	0.0608365	418	0.77	406	8	0.0197044	75	0.184729	480	0.88	459	8	0.0174292	19	0.0413943
4	RPL29; ribosomal protein L29	411	0.75	401	8	0.0199501	26	0.0648379	453	0.83	435	14	0.0321839	35	0.0804598	527	0.97	511	13	0.0254403	42	0.0821918
4	RPL30; ribosomal protein L30	135	0.25	132	21	0.159091	14	0.106061	235	0.43	226	27	0.119469	9	0.039823	150	0.27	144	27	0.1875	0	0
4	XPO1; exportin 1 (CRM1 homolog; yeast)	166	0.3	164	122	0.743902	3	0.0182927	286	0.52	280	178	0.635714	13	0.0464286	514	0.94	502	244	0.486056	23	0.0458167
5	negative control	464	1.12	443	20	0.0451467	7	0.0158014	420	1.01	403	6	0.0148883	7	0.0173697	361	0.87	345	3	0.00869565	0	0
5	MRPL9; mitochondrial ribosomal protein L9	269	0.65	268	8	0.0298507	1	0.00373134	295	0.71	292	13	0.0445205	4	0.0136986	360	0.87	356	8	0.0224719	2	0.00561798
5	RPL31; ribosomal protein L31	331	0.8	324	10	0.0308642	5	0.0154321	309	0.74	305	24	0.0786885	0	0	142	0.34	142	28	0.197183	1	0.00704225
5	RPL32; ribosomal protein L32	474	1.14	437	6	0.01373	6	0.01373	410	0.99	397	13	0.0327456	11	0.0277078	245	0.59	243	7	0.0288066	1	0.00411523
5	RPL34; ribosomal protein L34	456	1.1	451	7	0.0155211	0	0	353	0.85	341	5	0.0146628	10	0.0293255	272	0.66	261	11	0.0421456	1	0.00383142
5	RPL35; ribosomal protein L35	433	1.04	410	14	0.0341463	15	0.0365854	120	0.29	120	3	0.025	0	0	158	0.38	157	10	0.0636943	4	0.0254777
5	RPL35A; ribosomal protein L35a	159	0.38	157	3	0.0191083	1	0.00636943	227	0.55	226	3	0.0132743	7	0.0309735	255	0.61	253	11	0.0434783	1	0.00395257
5	RPL36; ribosomal protein L36	192	0.46	191	4	0.0209424	1	0.0052356	66	0.16	66	3	0.0454545	3	0.0454545	286	0.69	277	8	0.0288809	15	0.0541516
5	RPL36A; ribosomal protein L36a	225	0.54	223	27	0.121076	0	0	285	0.69	276	27	0.0978261	0	0	129	0.31	125	11	0.088	2	0.016
5	RPL36AL; ribosomal protein L36a-like	234	0.56	224	15	0.0669643	0	0	167	0.4	162	9	0.0555556	0	0	308	0.74	299	5	0.0167224	2	0.00668896
5	RPL37; ribosomal protein L37	201	0.48	198	12	0.0606061	0	0	323	0.78	304	8	0.0263158	1	0.00328947	484	1.17	475	9	0.0189474	13	0.0273684
5	RPL37A; ribosomal protein L37a	321	0.77	315	6	0.0190476	4	0.0126984	285	0.69	283	57	0.201413	2	0.00706714	145	0.35	144	18	0.125	0	0
5	RPL38; ribosomal protein L38	148	0.36	146	54	0.369863	1	0.00684932	409	0.99	404	10	0.0247525	1	0.00247525	197	0.47	196	12	0.0612245	1	0.00510204
5	RPL39; ribosomal protein L39	250	0.6	247	17	0.0688259	1	0.00404858	283	0.68	277	17	0.0613718	0	0	198	0.48	196	8	0.0408163	0	0
5	RPL39L; ribosomal protein L39-like	478	1.15	456	9	0.0197368	4	0.00877193	456	1.1	447	13	0.0290828	9	0.0201342	389	0.94	371	12	0.032345	1	0.00269542
5	RPL41; ribosomal protein L41	316	0.76	312	5	0.0160256	2	0.00641026	322	0.78	306	7	0.0228758	2	0.00653595	475	1.14	459	9	0.0196078	1	0.00217865
5	RPLP0; ribosomal protein; large; P0	100	0.24	99	22	0.222222	6	0.0606061	283	0.68	278	25	0.0899281	1	0.00359712	273	0.66	269	14	0.0520446	1	0.00371747
5	RPLP1; ribosomal protein; large; P1	511	1.23	482	5	0.0103734	4	0.00829876	134	0.32	128	59	0.460938	6	0.046875	105	0.25	104	13	0.125	0	0
5	RPLP2; ribosomal protein; large; P2	222	0.53	217	24	0.110599	1	0.00460829	165	0.4	163	61	0.374233	1	0.00613497	148	0.36	144	17	0.118056	2	0.0138889
5	XPO1; exportin 1 (CRM1 homolog; yeast)	266	0.64	259	142	0.548263	1	0.003861	191	0.46	184	111	0.603261	0	0	206	0.5	204	148	0.72549	1	0.00490196
6	negative control	643	1.01	618	42	0.0679612	26	0.0420712	772	1.21	751	68	0.0905459	93	0.123835	493	0.78	476	30	0.0630252	36	0.0756303
6	AAAS; achalasia; adrenocortical insufficiency; alacrimia (Allgrove; triple-A)	699	1.1	673	118	0.175334	49	0.0728083	566	0.89	539	65	0.120594	69	0.128015	721	1.13	697	37	0.0530846	69	0.0989957
6	NUP107; nucleoporin 107kDa	851	1.34	815	151	0.185276	52	0.0638037	904	1.42	867	162	0.186851	99	0.114187	787	1.24	741	131	0.176788	76	0.102564
6	NUP133; nucleoporin 133kDa	729	1.15	676	41	0.0606509	35	0.0517751	684	1.08	643	72	0.111975	51	0.0793157	697	1.1	672	44	0.0654762	88	0.130952
6	NUP160; nucleoporin 160kDa	527	0.83	507	201	0.39645	35	0.0690335	662	1.04	625	78	0.1248	50	0.08	811	1.28	776	140	0.180412	102	0.131443
6	NUP205; nucleoporin 205kDa	616	0.97	578	123	0.212803	43	0.0743945	336	0.53	324	205	0.632716	5	0.0154321	279	0.44	271	163	0.601476	8	0.0295203
6	NUP214; nucleoporin 214kDa	563	0.89	538	364	0.67658	29	0.0539033	805	1.27	791	381	0.481669	44	0.0556258	658	1.03	628	301	0.479299	44	0.0700637
6	NUP37; nucleoporin 37kDa	503	0.79	480	59	0.122917	63	0.13125	878	1.38	834	111	0.133094	169	0.202638	794	1.25	771	47	0.0609598	109	0.141375
6	NUP43; nucleoporin 43kDa	592	0.93	565	39	0.0690265	31	0.0548673	748	1.18	720	96	0.133333	57	0.0791667	632	0.99	606	75	0.123762	59	0.0973597
6	NUP54; nucleoporin 54kDa	761	1.2	708	132	0.186441	68	0.0960452	505	0.79	491	100	0.203666	49	0.0997963	587	0.92	559	67	0.119857	63	0.112701
6	NUP62; nucleoporin 62kDa	615	0.97	592	50	0.0844595	35	0.0591216	678	1.07	643	81	0.125972	68	0.105754	252	0.4	242	25	0.103306	19	0.0785124
6	NUP85; nucleoporin 85kDa	507	0.8	495	35	0.0707071	37	0.0747475	724	1.14	700	72	0.102857	117	0.167143	772	1.21	729	168	0.230453	61	0.0836763
6	NUP88; nucleoporin 88kDa	757	1.19	725	305	0.42069	47	0.0648276	837	1.32	799	156	0.195244	58	0.0725907	619	0.97	581	185	0.318417	27	0.0464716
6	NUP98; nucleoporin 98kDa	785	1.23	762	350	0.459318	53	0.0695538	825	1.3	802	327	0.407731	79	0.0985037	636	1	614	352	0.57329	60	0.0977199
6	NUPL1; nucleoporin like 1	875	1.38	851	195	0.229142	64	0.0752056	704	1.11	671	172	0.256334	61	0.0909091	238	0.37	226	26	0.115044	44	0.19469
6	NUPL2; nucleoporin like 2	858	1.35	826	213	0.257869	49	0.059322	965	1.52	930	97	0.104301	161	0.173118	830	1.31	788	59	0.0748731	50	0.0634518
6	RANBP2; RAN binding protein 2	585	0.92	555	209	0.376577	18	0.0324324	445	0.7	438	26	0.0593607	47	0.107306	821	1.29	784	128	0.163265	151	0.192602
6	SEC13; SEC13 homolog (S. cerevisiae)	608	0.96	590	123	0.208475	38	0.0644068	763	1.2	740	55	0.0743243	70	0.0945946	733	1.15	709	115	0.1622	99	0.139633
6	SEH1L; SEH1-like (S. cerevisiae)	1004	1.58	959	143	0.149114	145	0.151199	699	1.1	675	69	0.102222	45	0.0666667	443	0.7	423	40	0.0945626	30	0.070922
6	XPO1; exportin 1 (CRM1 homolog; yeast)	581	0.91	558	261	0.467742	27	0.0483871	578	0.91	552	309	0.559783	10	0.0181159	614	0.97	584	272	0.465753	32	0.0547945
7	negative control	441	1.4	426	15	0.0352113	0	0	130	0.41	126	3	0.0238095	3	0.0238095	377	1.19	365	10	0.0273973	0	0
7	CETN2; centrin; EF-hand protein; 2	452	1.43	442	5	0.0113122	3	0.00678733	313	0.99	297	13	0.043771	1	0.003367	314	0.99	308	7	0.0227273	3	0.00974026
7	ELAVL1; ELAV (embryonic lethal; abnormal vision; Drosophila)-like 1 (Hu antigen R)	347	1.1	334	4	0.011976	4	0.011976	367	1.16	353	16	0.0453258	1	0.00283286	254	0.8	251	11	0.0438247	1	0.00398406
7	LOC646565; similar to nuclear RNA export factor 3	271	0.86	266	2	0.0075188	5	0.018797	202	0.64	187	11	0.0588235	0	0	238	0.75	229	5	0.0218341	11	0.0480349
7	NUP153; nucleoporin 153kDa	403	1.28	389	3	0.00771208	3	0.00771208	331	1.05	316	24	0.0759494	6	0.0189873	86	0.27	79	9	0.113924	10	0.126582
7	NUP155; nucleoporin 155kDa	365	1.16	348	7	0.0201149	0	0	331	1.05	323	7	0.0216718	5	0.0154799	265	0.84	256	24	0.09375	5	0.0195312
7	NUP188; nucleoporin 188kDa	356	1.13	340	5	0.0147059	1	0.00294118	385	1.22	365	11	0.030137	2	0.00547945	263	0.83	252	17	0.0674603	7	0.0277778
7	NUP210; nucleoporin 210kDa	294	0.93	286	7	0.0244755	1	0.0034965	285	0.9	274	8	0.0291971	3	0.0109489	272	0.86	269	5	0.0185874	7	0.0260223
7	NUP210L; nucleoporin 210kDa-like	223	0.71	219	6	0.0273973	1	0.00456621	376	1.19	358	3	0.00837989	3	0.00837989	381	1.21	364	11	0.0302198	3	0.00824176
7	NUP35; nucleoporin 35kDa	205	0.65	190	4	0.0210526	3	0.0157895	332	1.05	327	3	0.00917431	4	0.0122324	286	0.91	274	7	0.0255474	2	0.00729927
7	NUP50; nucleoporin 50kDa	419	1.33	403	5	0.0124069	1	0.00248139	367	1.16	355	7	0.0197183	5	0.0140845	422	1.34	417	8	0.0191847	7	0.0167866
7	NUP93; nucleoporin 93kDa	179	0.57	172	131	0.761628	2	0.0116279	284	0.9	263	204	0.775665	14	0.0532319	487	1.54	467	10	0.0214133	5	0.0107066
7	POM121; POM121 membrane glycoprotein (rat)	295	0.93	288	7	0.0243056	2	0.00694444	380	1.2	369	14	0.0379404	3	0.00813008	420	1.33	408	8	0.0196078	3	0.00735294
7	RAE1; RAE1 RNA export 1 homolog (S. pombe)	183	0.58	182	42	0.230769	0	0	160	0.51	157	129	0.821656	3	0.0191083	222	0.7	213	137	0.643192	4	0.0187793
7	RNUXA; RNA U; small nuclear RNA export adaptor (phosphorylation regulated)	329	1.04	320	5	0.015625	0	0	209	0.66	204	3	0.0147059	0	0	260	0.82	247	5	0.0202429	8	0.0323887
7	THOC4; THO complex 4	276	0.87	269	1	0.00371747	5	0.0185874	357	1.13	353	8	0.0226629	9	0.0254958	372	1.18	357	7	0.0196078	3	0.00840336
7	TMEM48; transmembrane protein 48	286	0.91	273	4	0.014652	2	0.00732601	347	1.1	337	4	0.0118694	18	0.0534125	530	1.68	513	15	0.0292398	6	0.0116959
7	TPR; translocated promoter region (to activated MET oncogene)	407	1.29	387	7	0.0180879	3	0.00775194	305	0.97	303	6	0.019802	11	0.0363036	263	0.83	257	15	0.0583658	1	0.00389105
7	XPO1; exportin 1 (CRM1 homolog; yeast)	301	0.95	294	133	0.452381	5	0.0170068	200	0.63	193	115	0.595855	0	0	234	0.74	226	145	0.641593	0	0
8	negative control	378	1.19	370	9	0.0243243	1	0.0027027	297	0.93	291	8	0.0274914	1	0.00343643	278	0.88	274	7	0.0255474	1	0.00364964
8	CSE1L; CSE1 chromosome segregation 1-like (yeast)	335	1.05	325	9	0.0276923	9	0.0276923	375	1.18	356	4	0.011236	0	0	135	0.42	128	32	0.25	1	0.0078125
8	IPO4; importin 4	360	1.13	354	6	0.0169492	5	0.0141243	278	0.88	276	6	0.0217391	0	0	346	1.09	339	12	0.0353982	10	0.0294985
8	IPO7; importin 7	304	0.96	292	13	0.0445205	8	0.0273973	335	1.05	324	23	0.0709877	2	0.00617284	221	0.7	214	4	0.0186916	3	0.0140187
8	KPNA1; karyopherin alpha 1 (importin alpha 5)	273	0.86	265	8	0.0301887	0	0	311	0.98	301	8	0.0265781	1	0.00332226	312	0.98	301	15	0.0498339	3	0.00996678
8	KPNA5; karyopherin alpha 5 (importin alpha 6)	345	1.09	328	5	0.0152439	1	0.00304878	471	1.48	458	8	0.0174672	5	0.010917	433	1.36	422	14	0.0331754	3	0.007109
8	KPNA6; karyopherin alpha 6 (importin alpha 7)	485	1.53	470	5	0.0106383	10	0.0212766	154	0.48	151	5	0.0331126	1	0.00662252	183	0.58	182	1	0.00549451	4	0.021978
8	KPNB1; karyopherin (importin) beta 1	121	0.38	118	22	0.186441	1	0.00847458	276	0.87	265	34	0.128302	12	0.045283	363	1.14	334	10	0.0299401	11	0.0329341
8	RANBP17; RAN binding protein 17	235	0.74	230	11	0.0478261	2	0.00869565	507	1.6	493	6	0.0121704	7	0.0141988	280	0.88	271	11	0.0405904	0	0
8	RANBP6; RAN binding protein 6	223	0.7	217	4	0.0184332	1	0.00460829	247	0.78	240	12	0.05	3	0.0125	323	1.02	313	11	0.0351438	4	0.0127796
8	TNPO1; transportin 1	513	1.61	503	8	0.0159046	8	0.0159046	391	1.23	383	3	0.0078329	13	0.0339426	243	0.76	240	8	0.0333333	5	0.0208333
8	TNPO2; transportin 2 (importin 3; karyopherin beta 2b)	195	0.61	186	5	0.0268817	4	0.0215054	237	0.75	234	7	0.0299145	5	0.0213675	385	1.21	370	5	0.0135135	6	0.0162162
8	TNPO3; transportin 3	196	0.62	188	10	0.0531915	2	0.0106383	319	1	313	3	0.00958466	3	0.00958466	556	1.75	537	9	0.0167598	16	0.0297952
8	XPO1; exportin 1 (CRM1 homolog; yeast)	167	0.53	155	62	0.4	2	0.0129032	179	0.56	171	88	0.51462	0	0	121	0.38	119	55	0.462185	0	0
8	XPO1; exportin 1 (CRM1 homolog; yeast)	186	0.59	181	85	0.469613	5	0.0276243	173	0.54	173	133	0.768786	2	0.0115607	419	1.32	406	11	0.0270936	5	0.0123153
8	XPO4; exportin 4	254	0.8	249	2	0.00803213	0	0	270	0.85	264	8	0.030303	1	0.00378788	254	0.8	235	6	0.0255319	0	0
8	XPO5; exportin 5 (EXP5)	387	1.22	379	8	0.0211082	5	0.0131926	292	0.92	285	27	0.0947368	4	0.0140351	273	0.86	262	17	0.0648855	0	0
8	XPO6; exportin 6	246	0.77	239	8	0.0334728	1	0.0041841	309	0.97	306	13	0.0424837	2	0.00653595	273	0.86	257	7	0.0272374	4	0.0155642
8	XPO7; exportin 7	259	0.82	251	8	0.0318725	1	0.00398406	398	1.25	388	3	0.00773196	5	0.0128866	242	0.76	238	4	0.0168067	0	0
8	XPOT; exportin; tRNA (nuclear export receptor for tRNAs) (EXPT)	185	0.58	178	3	0.0168539	1	0.00561798	211	0.66	202	5	0.0247525	2	0.00990099	283	0.89	271	14	0.0516605	3	0.0110701
9	negative control	522	0.98	506	23	0.0454545	39	0.0770751	490	0.92	465	3	0.00645161	23	0.0494624	582	1.1	558	4	0.00716846	32	0.0573477
9	IPO11; importin 11	453	0.85	426	2	0.00469484	3	0.00704225	655	1.23	635	14	0.0220472	102	0.16063	486	0.91	464	6	0.012931	31	0.0668103
9	IPO13; importin 13	377	0.71	357	16	0.0448179	15	0.0420168	565	1.06	547	12	0.0219378	28	0.0511883	339	0.64	327	6	0.0183486	9	0.0275229
9	IPO8; importin 8	369	0.69	359	11	0.0306407	1	0.00278552	415	0.78	396	5	0.0126263	25	0.0631313	745	1.4	740	18	0.0243243	88	0.118919
9	IPO9; importin 9	597	1.12	564	23	0.0407801	12	0.0212766	480	0.9	464	8	0.0172414	84	0.181034	299	0.56	285	4	0.0140351	5	0.0175439
9	NUTF2; nuclear transport factor 2	298	0.56	290	216	0.744828	11	0.037931	563	1.06	544	63	0.115809	35	0.0643382	274	0.52	259	207	0.799228	13	0.0501931
9	NXF1; nuclear RNA export factor 1 (TAP)	201	0.38	188	23	0.12234	8	0.0425532	302	0.57	296	9	0.0304054	132	0.445946	22	0.04	22	12	0.545455	6	0.272727
9	NXF2; nuclear RNA export factor 2	814	1.53	794	11	0.0138539	46	0.0579345	409	0.77	382	8	0.0209424	39	0.102094	266	0.5	256	10	0.0390625	12	0.046875
9	NXF3; nuclear RNA export factor 3	502	0.94	484	5	0.0103306	36	0.0743802	336	0.63	328	13	0.0396341	36	0.109756	413	0.78	399	8	0.0200501	12	0.0300752
9	NXF5; nuclear RNA export factor 5	507	0.95	488	5	0.0102459	17	0.0348361	655	1.23	626	12	0.0191693	79	0.126198	613	1.15	596	13	0.0218121	42	0.0704698
9	NXT1; NTF2-like export factor 1	552	1.04	531	34	0.0640301	48	0.0903955	385	0.72	375	10	0.0266667	39	0.104	390	0.73	385	5	0.012987	34	0.0883117
9	NXT2; nuclear transport factor 2-like export factor 2	580	1.09	566	4	0.00706714	28	0.04947	511	0.96	487	14	0.0287474	29	0.0595483	453	0.85	448	5	0.0111607	16	0.0357143
9	RAN; RAN; member RAS oncogene family	422	0.79	405	5	0.0123457	33	0.0814815	586	1.1	568	16	0.028169	59	0.103873	366	0.69	355	19	0.0535211	89	0.250704
9	RANBP1; RAN binding protein 1	424	0.8	406	8	0.0197044	28	0.0689655	393	0.74	377	8	0.0212202	34	0.0901857	588	1.11	564	17	0.0301418	87	0.154255
9	RANBP3; RAN binding protein 3	495	0.93	471	48	0.101911	15	0.0318471	425	0.8	414	15	0.0362319	42	0.101449	430	0.81	423	49	0.115839	38	0.0898345
9	RANBP5; RAN binding protein 5	704	1.32	671	11	0.0163934	63	0.0938897	351	0.66	341	8	0.0234604	22	0.0645161	586	1.1	563	16	0.0284192	142	0.25222
9	RANGAP1; Ran GTPase activating protein 1	423	0.8	407	9	0.022113	33	0.0810811	584	1.1	561	8	0.0142602	30	0.0534759	278	0.52	268	5	0.0186567	18	0.0671642
9	RCC1; regulator of chromosome condensation 1	705	1.33	679	35	0.0515464	44	0.0648012	372	0.7	345	25	0.0724638	32	0.0927536	562	1.06	548	15	0.0273723	48	0.0875912
9	RGPD2; RANBP2-like and GRIP domain containing 2	696	1.31	674	40	0.0593472	45	0.0667656	498	0.94	480	12	0.025	51	0.10625	541	1.02	509	8	0.0157171	53	0.104126
9	XPO1; exportin 1 (CRM1 homolog; yeast)	387	0.73	372	231	0.620968	18	0.0483871	266	0.5	261	200	0.766284	0	0	174	0.33	171	131	0.766082	2	0.0116959
10	negative control	362	0.72	337	5	0.0148368	24	0.0712166	663	1.32	642	10	0.0155763	69	0.107477	478	0.95	446	15	0.0336323	40	0.0896861
10	CSNK1D; casein kinase 1; delta	440	0.88	432	6	0.0138889	43	0.099537	583	1.16	557	32	0.0574506	11	0.0197487	405	0.81	389	6	0.0154242	59	0.151671
10	CSNK1E; casein kinase 1; epsilon	693	1.38	668	16	0.0239521	23	0.0344311	594	1.19	568	8	0.0140845	33	0.0580986	457	0.91	449	2	0.00445434	9	0.0200445
10	CSNK1G3; casein kinase 1; gamma 3	188	0.38	182	8	0.043956	7	0.0384615	504	1.01	475	8	0.0168421	27	0.0568421	685	1.37	663	11	0.0165913	26	0.0392157
10	DDX3X; DEAD (Asp-Glu-Ala-Asp) box polypeptide 3; X-linked	582	1.16	557	13	0.0233393	28	0.0502693	472	0.94	458	13	0.0283843	25	0.0545852	431	0.86	410	7	0.0170732	22	0.0536585
10	DDX3Y; DEAD (Asp-Glu-Ala-Asp) box polypeptide 3; Y-linked	376	0.75	355	14	0.0394366	13	0.0366197	600	1.2	570	7	0.0122807	32	0.0561404	698	1.39	681	4	0.00587372	27	0.0396476
10	DIMT1L; DIM1 dimethyladenosine transferase 1-like (S. cerevisiae)	693	1.38	680	18	0.0264706	15	0.0220588	509	1.02	492	6	0.0121951	14	0.0284553	506	1.01	494	15	0.0303644	20	0.0404858
10	EIF2AK4; eukaryotic translation initiation factor 2 alpha kinase 4	608	1.21	560	13	0.0232143	12	0.0214286	658	1.31	642	23	0.0358255	52	0.0809969	318	0.63	314	5	0.0159236	12	0.0382166
10	ELP2; elongation protein 2 homolog (S. cerevisiae)	619	1.24	595	13	0.0218487	63	0.105882	570	1.14	545	15	0.0275229	26	0.0477064	554	1.11	531	14	0.0263653	45	0.0847458
10	HDLBP; high density lipoprotein binding protein (vigilin)	729	1.46	700	20	0.0285714	37	0.0528571	631	1.26	602	8	0.013289	15	0.0249169	601	1.2	586	10	0.0170648	44	0.0750853
10	IKBKAP; inhibitor of kappa light polypeptide gene enhancer in B-cells; kinase complex-associated protein	465	0.93	434	21	0.0483871	17	0.0391705	364	0.73	350	10	0.0285714	16	0.0457143	504	1.01	480	5	0.0104167	19	0.0395833
10	LTV1; LTV1 homolog (S. cerevisiae)	442	0.88	418	3	0.00717703	160	0.382775	505	1.01	491	1	0.00203666	383	0.780041	306	0.61	303	0	0	223	0.735974
10	PNO1; partner of NOB1 homolog (S. cerevisiae) (DIM2)	580	1.16	556	22	0.0395683	5	0.00899281	583	1.16	569	20	0.0351494	9	0.0158172	717	1.43	697	20	0.0286944	28	0.0401722
10	RIOK2; RIO kinase 2 (yeast) (RIO2)	631	1.26	589	12	0.0203735	179	0.303905	428	0.85	413	13	0.031477	40	0.0968523	637	1.27	620	14	0.0225806	266	0.429032
10	RRP12; ribosomal RNA processing 12 homolog (S. cerevisiae)	391	0.78	370	14	0.0378378	6	0.0162162	592	1.18	574	37	0.0644599	12	0.0209059	400	0.8	376	59	0.156915	12	0.0319149
10	SUPT5H; suppressor of Ty 5 homolog (S. cerevisiae)	327	0.65	325	1	0.00307692	33	0.101538	250	0.5	246	11	0.0447154	7	0.0284553	244	0.49	243	13	0.0534979	33	0.135802
10	TSR1; TSR1; 20S rRNA accumulation; homolog (S. cerevisiae)	389	0.78	363	7	0.0192837	16	0.0440771	491	0.98	470	10	0.0212766	18	0.0382979	510	1.02	493	16	0.0324544	9	0.0182556
10	WDR46; WD repeat domain 46	191	0.38	186	71	0.38172	4	0.0215054	469	0.94	454	168	0.370044	8	0.0176211	504	1.01	493	138	0.279919	19	0.0385396
10	XPO1; exportin 1 (CRM1 homolog; yeast)	323	0.64	311	166	0.533762	6	0.0192926	323	0.64	312	155	0.496795	1	0.00320513	207	0.41	203	155	0.763547	3	0.0147783
11	negative control	586	1.23	563	17	0.0301954	11	0.0195382	273	0.57	262	8	0.0305344	30	0.114504	569	1.2	548	22	0.040146	18	0.0328467
11	BOP1; block of proliferation 1	616	1.29	595	7	0.0117647	70	0.117647	260	0.55	255	2	0.00784314	10	0.0392157	386	0.81	378	5	0.0132275	8	0.021164
11	DDX18; DEAD (Asp-Glu-Ala-Asp) box polypeptide 18	572	1.2	533	12	0.0225141	27	0.0506567	317	0.67	301	127	0.421927	2	0.00664452	407	0.86	386	19	0.0492228	13	0.0336788
11	DDX54; DEAD (Asp-Glu-Ala-Asp) box polypeptide 54	407	0.86	395	4	0.0101266	19	0.0481013	522	1.1	497	6	0.0120724	10	0.0201207	532	1.12	512	7	0.0136719	42	0.0820312
11	DDX5; DEAD (Asp-Glu-Ala-Asp) box polypeptide 5	400	0.84	384	7	0.0182292	1	0.00260417	409	0.86	405	12	0.0296296	6	0.0148148	478	1	450	17	0.0377778	8	0.0177778
11	DHDH; dihydrodiol dehydrogenase (dimeric)	432	0.91	416	30	0.0721154	8	0.0192308	379	0.8	363	8	0.0220386	13	0.0358127	542	1.14	525	8	0.0152381	8	0.0152381
11	EIF4G1; eukaryotic translation initiation factor 4 gamma; 1	564	1.18	532	9	0.0169173	53	0.0996241	276	0.58	272	2	0.00735294	71	0.261029	514	1.08	503	7	0.0139165	106	0.210736
11	EIF4G2; eukaryotic translation initiation factor 4 gamma; 2	541	1.14	528	27	0.0511364	8	0.0151515	480	1.01	460	10	0.0217391	2	0.00434783	626	1.32	617	33	0.0534846	19	0.0307942
11	EIF4G3; eukaryotic translation initiation factor 4 gamma; 3	510	1.07	486	4	0.00823045	5	0.0102881	392	0.82	378	7	0.0185185	7	0.0185185	507	1.07	488	13	0.0266393	5	0.0102459
11	GNB2L1; guanine nucleotide binding protein (G protein); beta polypeptide 2-like 1	468	0.98	450	7	0.0155556	350	0.777778	272	0.57	268	2	0.00746269	167	0.623134	411	0.86	388	1	0.00257732	353	0.909794
11	GTPBP4; GTP binding protein 4	389	0.82	371	4	0.0107817	25	0.0673854	332	0.7	324	5	0.0154321	10	0.0308642	701	1.47	687	9	0.0131004	85	0.123726
11	NOB1; NIN1/RPN12 binding protein 1 homolog (S. cerevisiae)	634	1.33	618	19	0.0307443	54	0.0873786	492	1.03	472	8	0.0169492	302	0.639831	553	1.16	526	13	0.0247148	12	0.0228137
11	NOC2L; nucleolar complex associated 2 homolog (S. cerevisiae)	290	0.61	278	6	0.0215827	6	0.0215827	626	1.32	615	20	0.0325203	57	0.0926829	438	0.92	429	9	0.020979	23	0.0536131
11	NOL14; nucleolar protein 14	436	0.92	419	336	0.801909	4	0.00954654	359	0.75	357	334	0.935574	3	0.00840336	395	0.83	391	356	0.910486	4	0.0102302
11	NOL1; nucleolar protein 1; 120kDa	465	0.98	452	15	0.0331858	30	0.0663717	195	0.41	189	4	0.021164	15	0.0793651	438	0.92	414	6	0.0144928	9	0.0217391
11	PA2G4; proliferation-associated 2G4; 38kDa (EBP1)	451	0.95	432	5	0.0115741	7	0.0162037	383	0.8	375	6	0.016	7	0.0186667	396	0.83	381	14	0.0367454	8	0.0209974
11	PES1; pescadillo homolog 1; containing BRCT domain (zebrafish)	528	1.11	522	14	0.0268199	34	0.0651341	464	0.97	445	9	0.0202247	27	0.0606742	213	0.45	210	27	0.128571	10	0.047619
11	RSL1D1; ribosomal L1 domain containing 1	442	0.93	441	5	0.0113379	2	0.00453515	502	1.05	479	6	0.0125261	7	0.0146138	580	1.22	567	5	0.00881834	22	0.0388007
11	WBSCR22; Williams Beuren syndrome chromosome region 22	428	0.9	419	72	0.171838	2	0.00477327	632	1.33	612	19	0.0310458	18	0.0294118	379	0.8	363	20	0.0550964	2	0.00550964
11	XPO1; exportin 1 (CRM1 homolog; yeast)	534	1.12	514	237	0.461089	15	0.0291829	187	0.39	187	88	0.470588	0	0	301	0.63	298	201	0.674497	2	0.00671141
12	negative control	538	1.01509	514	6	0.0116732	39	0.0758755	482	0.909434	458	4	0.00873362	34	0.0742358	570	1.07547	552	9	0.0163043	31	0.0561594
12	DDX27; DEAD (Asp-Glu-Ala-Asp) box polypeptide 27	557	1.05094	544	12	0.0220588	41	0.0753676	508	0.958491	492	2	0.00406504	31	0.0630081	542	1.02264	514	6	0.0116732	48	0.0933852
12	DDX55; DEAD (Asp-Glu-Ala-Asp) box polypeptide 55	380	0.716981	371	8	0.0215633	9	0.0242588	662	1.24906	642	16	0.0249221	42	0.0654206	485	0.915094	461	15	0.032538	22	0.0477223
12	DKC1; dyskeratosis congenita 1; dyskerin	551	1.03962	530	71	0.133962	22	0.0415094	631	1.19057	593	22	0.0370995	30	0.0505902	585	1.10377	560	37	0.0660714	16	0.0285714
12	EBNA1BP2; EBNA1 binding protein 2	332	0.626415	303	1	0.00330033	14	0.0462046	513	0.967925	501	5	0.00998004	26	0.0518962	412	0.777358	390	8	0.0205128	37	0.0948718
12	FTSJ3; FtsJ homolog 3 (E. coli)	357	0.673585	343	12	0.0349854	30	0.0874636	486	0.916981	469	2	0.00426439	23	0.0490405	519	0.979245	499	12	0.0240481	46	0.0921844
12	GLTSCR2; glioma tumor suppressor candidate region gene 2	534	1.00755	516	19	0.0368217	12	0.0232558	417	0.786792	395	5	0.0126582	30	0.0759494	449	0.84717	442	39	0.0882353	22	0.0497738
12	GNL1; guanine nucleotide binding protein-like 1	455	0.858491	444	11	0.0247748	40	0.0900901	695	1.31132	675	12	0.0177778	61	0.0903704	425	0.801887	414	12	0.0289855	14	0.0338164
12	GNL2; guanine nucleotide binding protein-like 2 (nucleolar)	490	0.924528	466	7	0.0150215	11	0.0236052	345	0.650943	339	15	0.0442478	12	0.0353982	555	1.04717	536	33	0.0615672	6	0.011194
12	GNL3; guanine nucleotide binding protein-like 3 (nucleolar)	643	1.21321	622	8	0.0128617	23	0.0369775	700	1.32075	666	8	0.012012	56	0.0840841	521	0.983019	495	26	0.0525253	38	0.0767677
12	GNL3L; guanine nucleotide binding protein-like 3 (nucleolar)-like	453	0.854717	421	4	0.00950119	5	0.0118765	610	1.15094	581	15	0.0258176	36	0.0619621	683	1.28868	652	13	0.0199387	68	0.104294
12	LSG1; large subunit GTPase 1 homolog (S. cerevisiae)	559	1.05472	530	10	0.0188679	40	0.0754717	829	1.56415	816	19	0.0232843	156	0.191176	475	0.896226	453	8	0.01766	26	0.0573951
12	MDN1; MDN1; midasin homolog (yeast)	532	1.00377	513	11	0.0214425	18	0.0350877	409	0.771698	395	40	0.101266	9	0.0227848	330	0.622642	307	55	0.179153	6	0.019544
12	NAP1L1; nucleosome assembly protein 1-like 1	674	1.2717	647	25	0.0386399	99	0.153014	444	0.837736	431	22	0.0510441	28	0.0649652	660	1.24528	630	12	0.0190476	28	0.0444444
12	NAP1L4; nucleosome assembly protein 1-like 4	406	0.766038	397	11	0.0277078	15	0.0377834	543	1.02453	528	6	0.0113636	27	0.0511364	565	1.06604	529	13	0.0245747	25	0.047259
12	NLE1; notchless homolog 1 (Drosophila)	484	0.913208	447	4	0.00894855	18	0.0402685	574	1.08302	564	11	0.0195035	31	0.0549645	565	1.06604	544	6	0.0110294	37	0.0680147
12	NMD3; NMD3 homolog (S. cerevisiae)	437	0.824528	431	13	0.0301624	16	0.037123	500	0.943396	481	9	0.018711	15	0.031185	444	0.837736	428	5	0.0116822	31	0.0724299
12	SDAD1; SDA1 domain containing 1	482	0.909434	456	13	0.0285088	11	0.0241228	600	1.13207	586	13	0.0221843	9	0.0153584	338	0.637736	321	6	0.0186916	12	0.0373832
12	WDR12; WD repeat domain 12	564	1.06415	536	9	0.016791	23	0.0429104	550	1.03774	538	10	0.0185874	43	0.0799257	588	1.10943	572	3	0.00524476	21	0.0367133
12	XPO1; exportin 1 (CRM1 homolog; yeast)	650	1.22642	617	136	0.220421	19	0.0307942	318	0.6	304	123	0.404605	4	0.0131579	328	0.618868	317	177	0.55836	15	0.0473186
13	negative control	344	0.89	329	13	0.0395137	1	0.00303951	328	0.85	320	14	0.04375	0	0	491	1.27	462	9	0.0194805	2	0.004329
13	CEBPZ; CCAAT/enhancer binding protein zeta	243	0.63	240	0	0	1	0.00416667	384	0.99	372	17	0.0456989	9	0.0241935	322	0.83	308	9	0.0292208	4	0.012987
13	DHX15; DEAH (Asp-Glu-Ala-His) box polypeptide 15	341	0.88	328	41	0.125	12	0.0365854	279	0.72	279	18	0.0645161	0	0	331	0.85	318	26	0.081761	20	0.0628931
13	DHX8; DEAH (Asp-Glu-Ala-His) box polypeptide 8	309	0.8	305	15	0.0491803	5	0.0163934	153	0.39	149	15	0.100671	2	0.0134228	137	0.35	130	36	0.276923	1	0.00769231
13	FBL; fibrillarin	180	0.46	177	11	0.0621469	0	0	205	0.53	202	18	0.0891089	0	0	160	0.41	157	20	0.127389	1	0.00636943
13	HEATR1; HEAT repeat containing 1	442	1.14	418	192	0.45933	7	0.0167464	308	0.79	289	128	0.442907	8	0.0276817	382	0.99	377	163	0.432361	26	0.0689655
13	KIAA0409; KIAA0409	357	0.92	345	7	0.0202899	0	0	277	0.71	272	20	0.0735294	1	0.00367647	295	0.76	286	8	0.027972	1	0.0034965
13	NOC3L; nucleolar complex associated 3 homolog (S. cerevisiae)	372	0.96	359	10	0.0278552	6	0.0167131	273	0.7	272	26	0.0955882	0	0	401	1.03	384	20	0.0520833	4	0.0104167
13	NOL5A; nucleolar protein 5A (56kDa with KKE/D repeat)	154	0.4	153	24	0.156863	1	0.00653595	146	0.38	145	40	0.275862	0	0	103	0.27	102	31	0.303922	0	0
13	NOP5/NOP58; nucleolar protein NOP5/NOP58	120	0.31	120	18	0.15	1	0.00833333	269	0.69	265	25	0.0943396	3	0.0113208	165	0.43	162	54	0.333333	0	0
13	PAK1IP1; PAK1 interacting protein 1	241	0.62	235	5	0.0212766	1	0.00425532	349	0.9	339	7	0.020649	2	0.00589971	269	0.69	264	8	0.030303	8	0.030303
13	PDCD11; programmed cell death 11	329	0.85	324	22	0.0679012	0	0	132	0.34	129	18	0.139535	2	0.0155039	167	0.43	167	14	0.0838323	3	0.0179641
13	PPAN; peter pan homolog (Drosophila)	371	0.96	363	5	0.0137741	11	0.030303	293	0.76	275	4	0.0145455	6	0.0218182	165	0.43	165	5	0.030303	1	0.00606061
13	PUM1; pumilio homolog 1 (Drosophila)	217	0.56	211	7	0.0331754	1	0.00473934	232	0.6	225	4	0.0177778	3	0.0133333	345	0.89	337	12	0.0356083	3	0.00890208
13	PUM2; pumilio homolog 2 (Drosophila)	492	1.27	486	6	0.0123457	2	0.00411523	318	0.82	308	13	0.0422078	1	0.00324675	284	0.73	275	3	0.0109091	2	0.00727273
13	RBM34; RNA binding motif protein 34	486	1.25	466	25	0.0536481	2	0.00429185	299	0.77	286	7	0.0244755	4	0.013986	220	0.57	215	8	0.0372093	2	0.00930233
13	RRP9; ribosomal RNA processing 9; small subunit (SSU) processome component; homolog (yeast)	265	0.68	258	29	0.112403	1	0.00387597	217	0.56	209	41	0.196172	0	0	238	0.61	232	26	0.112069	5	0.0215517
13	XPO1; exportin 1 (CRM1 homolog; yeast)	209	0.54	202	129	0.638614	0	0	209	0.54	207	138	0.666667	2	0.00966184	119	0.31	116	94	0.810345	2	0.0172414
13	XRN1; 5'-3' exoribonuclease 1	259	0.67	250	7	0.028	0	0	310	0.8	302	21	0.0695364	12	0.0397351	297	0.77	293	16	0.0546075	11	0.0375427
13	XRN2; 5'-3' exoribonuclease 2	267	0.69	260	8	0.0307692	17	0.0653846	295	0.76	284	10	0.0352113	1	0.00352113	339	0.87	328	10	0.0304878	2	0.00609756
14	negative control	346	0.71	334	11	0.0329341	2	0.00598802	615	1.27	598	9	0.0150502	39	0.0652174	495	1.02	473	17	0.0359408	1	0.00211416
14	AATF; apoptosis antagonizing transcription factor	194	0.4	189	11	0.0582011	5	0.026455	247	0.51	236	9	0.0381356	4	0.0169492	293	0.6	284	13	0.0457746	0	0
14	BXDC2; brix domain containing 2	290	0.6	284	19	0.0669014	4	0.0140845	232	0.48	227	6	0.0264317	10	0.0440529	361	0.74	354	18	0.0508475	2	0.00564972
14	BXDC5; brix domain containing 5	327	0.67	319	5	0.015674	4	0.0125392	391	0.81	382	13	0.0340314	19	0.0497382	315	0.65	309	4	0.012945	6	0.0194175
14	C15orf15; chromosome 15 open reading frame 15	159	0.33	154	3	0.0194805	5	0.0324675	382	0.79	370	9	0.0243243	4	0.0108108	398	0.82	379	7	0.0184697	21	0.055409
14	HSPC111; hypothetical protein HSPC111	376	0.77	358	13	0.0363128	10	0.027933	393	0.81	388	11	0.0283505	6	0.0154639	264	0.54	253	8	0.0316206	5	0.0197628
14	KRR1; KRR1; small subunit (SSU) processome component; homolog (yeast)	389	0.8	370	8	0.0216216	2	0.00540541	207	0.43	205	67	0.326829	1	0.00487805	369	0.76	364	235	0.645604	1	0.00274725
14	MKI67IP; MKI67 (FHA domain) interacting nucleolar phosphoprotein	337	0.69	325	22	0.0676923	12	0.0369231	373	0.77	365	9	0.0246575	0	0	422	0.87	416	5	0.0120192	29	0.0697115
14	MRTO4; mRNA turnover 4 homolog (S. cerevisiae)	503	1.04	488	10	0.0204918	3	0.00614754	356	0.73	349	10	0.0286533	4	0.0114613	179	0.37	177	9	0.0508475	0	0
14	MT1E; metallothionein 1E	418	0.86	411	16	0.0389294	6	0.0145985	593	1.22	561	5	0.00891266	9	0.0160428	411	0.85	403	13	0.0322581	0	0
14	NIP7; nuclear import 7 homolog (S. cerevisiae)	444	0.91	430	14	0.0325581	5	0.0116279	309	0.64	301	7	0.0232558	4	0.013289	326	0.67	308	5	0.0162338	2	0.00649351
14	PABPC1; poly(A) binding protein; cytoplasmic 1	315	0.65	306	3	0.00980392	2	0.00653595	309	0.64	304	12	0.0394737	3	0.00986842	256	0.53	248	3	0.0120968	6	0.0241935
14	PABPC1L; poly(A) binding protein; cytoplasmic 1-like	221	0.46	212	2	0.00943396	3	0.0141509	130	0.27	127	5	0.0393701	2	0.015748	328	0.68	323	7	0.0216718	1	0.00309598
14	PABPC4; poly(A) binding protein; cytoplasmic 4 (inducible form)	489	1.01	476	8	0.0168067	4	0.00840336	259	0.53	250	13	0.052	0	0	367	0.76	360	1	0.00277778	15	0.0416667
14	RRP1; ribosomal RNA processing 1 homolog (S. cerevisiae)	489	1.01	478	10	0.0209205	12	0.0251046	404	0.83	389	5	0.0128535	24	0.0616967	444	0.91	427	7	0.0163934	3	0.00702576
14	RRP1B; ribosomal RNA processing 1 homolog B (S. cerevisiae)	392	0.81	377	9	0.0238727	0	0	287	0.59	280	7	0.025	3	0.0107143	468	0.96	461	19	0.0412148	2	0.00433839
14	TEX10; testis expressed 10	353	0.73	337	3	0.00890208	7	0.0207715	344	0.71	336	19	0.0565476	2	0.00595238	361	0.74	354	18	0.0508475	4	0.0112994
14	TINP1; TGF beta-inducible nuclear protein 1	281	0.58	269	9	0.0334572	1	0.00371747	333	0.69	326	4	0.0122699	24	0.0736196	113	0.23	105	6	0.0571429	1	0.00952381
14	WDR3; WD repeat domain 3	330	0.68	317	28	0.0883281	1	0.00315457	209	0.43	205	22	0.107317	0	0	380	0.78	364	44	0.120879	3	0.00824176
14	XPO1; exportin 1 (CRM1 homolog; yeast)	164	0.34	163	83	0.509202	2	0.0122699	119	0.25	119	89	0.747899	0	0	132	0.27	130	104	0.8	4	0.0307692
15	negative control	279	0.86	273	10	0.03663	1	0.003663	343	1.06	337	17	0.0504451	2	0.00593472	349	1.08	327	17	0.0519878	0	0
15	BMS1; BMS1 homolog; ribosome assembly protein (yeast)	206	0.64	200	84	0.42	1	0.005	147	0.45	140	77	0.55	1	0.00714286	132	0.41	130	56	0.430769	0	0
15	CIRH1A; cirrhosis; autosomal recessive 1A (cirhin)	85	0.26	85	19	0.223529	1	0.0117647	275	0.85	263	74	0.281369	2	0.00760456	229	0.71	224	89	0.397321	2	0.00892857
15	DHX37; DEAH (Asp-Glu-Ala-His) box polypeptide 37	126	0.39	122	19	0.155738	0	0	194	0.6	190	21	0.110526	0	0	322	0.99	306	34	0.111111	2	0.00653595
15	EMG1; EMG1 nucleolar protein homolog (S. cerevisiae)	366	1.13	352	159	0.451705	5	0.0142045	461	1.42	451	78	0.172949	2	0.00443459	283	0.87	280	6	0.0214286	1	0.00357143
15	IMP3; IMP3; U3 small nucleolar ribonucleoprotein; homolog (yeast)	187	0.58	182	17	0.0934066	1	0.00549451	176	0.54	170	86	0.505882	2	0.0117647	223	0.69	216	13	0.0601852	3	0.0138889
15	MPHOSPH10; M-phase phosphoprotein 10 (U3 small nucleolar ribonucleoprotein)	161	0.5	153	66	0.431373	1	0.00653595	378	1.17	357	36	0.10084	3	0.00840336	179	0.55	176	62	0.352273	1	0.00568182
15	NAT10; N-acetyltransferase 10	293	0.91	287	4	0.0139373	1	0.00348432	443	1.37	432	36	0.0833333	1	0.00231481	298	0.92	282	14	0.0496454	2	0.0070922
15	NOC4L; nucleolar complex associated 4 homolog (S. cerevisiae)	189	0.58	185	132	0.713514	1	0.00540541	174	0.54	170	147	0.864706	2	0.0117647	261	0.81	252	195	0.77381	0	0
15	NOL10; nucleolar protein 10	179	0.55	175	19	0.108571	0	0	353	1.09	339	16	0.0471976	1	0.00294985	384	1.19	375	10	0.0266667	3	0.008
15	NOL6; nucleolar protein family 6 (RNA-associated)	123	0.38	119	20	0.168067	0	0	265	0.82	264	40	0.151515	0	0	241	0.74	238	17	0.0714286	0	0
15	PWP2; PWP2 periodic tryptophan protein homolog (yeast)	215	0.66	208	45	0.216346	2	0.00961538	260	0.8	256	12	0.046875	1	0.00390625	235	0.73	228	128	0.561404	4	0.0175439
15	TBL3; transducin (beta)-like 3	375	1.16	370	102	0.275676	4	0.0108108	159	0.49	156	32	0.205128	1	0.00641026	185	0.57	182	27	0.148352	2	0.010989
15	UTP15; UTP15; U3 small nucleolar ribonucleoprotein; homolog (S. cerevisiae)	404	1.25	392	5	0.0127551	2	0.00510204	160	0.49	149	55	0.369128	5	0.033557	265	0.82	253	25	0.0988142	6	0.0237154
15	UTP20; UTP20; small subunit (SSU) processome component; homolog (yeast)	189	0.58	187	9	0.0481283	0	0	184	0.57	183	30	0.163934	0	0	169	0.52	166	3	0.0180723	0	0
15	UTP6; UTP6; small subunit (SSU) processome component; homolog (yeast)	224	0.69	219	74	0.3379	0	0	245	0.76	241	42	0.174274	1	0.00414938	220	0.68	216	27	0.125	0	0
15	WDR36; WD repeat domain 36	245	0.76	237	17	0.07173	0	0	159	0.49	158	31	0.196203	0	0	262	0.81	253	107	0.422925	0	0
15	WDR75; WD repeat domain 75	269	0.83	265	4	0.0150943	2	0.00754717	201	0.62	199	41	0.20603	15	0.0753769	296	0.91	295	107	0.362712	22	0.0745763
15	WDSOF1; WD repeats and SOF1 domain containing	228	0.7	210	35	0.166667	0	0	142	0.44	140	35	0.25	0	0	155	0.48	154	104	0.675325	0	0
15	XPO1; exportin 1 (CRM1 homolog; yeast)	129	0.4	125	97	0.776	2	0.016	125	0.39	124	100	0.806452	0	0	166	0.51	165	115	0.69697	4	0.0242424
16	negative control	274	1.03	268	11	0.0410448	1	0.00373134	204	0.77	204	11	0.0539216	0	0	319	1.2	316	4	0.0126582	1	0.00316456
16	BCCIP; BRCA2 and CDKN1A interacting protein	256	0.96	249	10	0.0401606	1	0.00401606	244	0.92	241	10	0.0414938	1	0.00414938	272	1.02	263	11	0.0418251	1	0.00380228
16	DDX10; DEAD (Asp-Glu-Ala-Asp) box polypeptide 10	236	0.89	234	30	0.128205	1	0.0042735	160	0.6	157	13	0.0828025	0	0	144	0.54	143	14	0.0979021	0	0
16	DDX31; DEAD (Asp-Glu-Ala-Asp) box polypeptide 31	308	1.16	300	19	0.0633333	0	0	231	0.87	227	12	0.0528634	0	0	165	0.62	165	11	0.0666667	0	0
16	DDX49; DEAD (Asp-Glu-Ala-Asp) box polypeptide 49	141	0.53	140	11	0.0785714	1	0.00714286	221	0.83	220	11	0.05	0	0	325	1.22	325	19	0.0584615	1	0.00307692
16	DDX51; DEAD (Asp-Glu-Ala-Asp) box polypeptide 51	261	0.98	255	5	0.0196078	7	0.027451	344	1.29	336	15	0.0446429	1	0.00297619	306	1.15	305	10	0.0327869	0	0
16	DDX52; DEAD (Asp-Glu-Ala-Asp) box polypeptide 52	187	0.7	183	3	0.0163934	0	0	295	1.11	290	11	0.037931	1	0.00344828	344	1.29	339	15	0.0442478	3	0.00884956
16	DDX56; DEAD (Asp-Glu-Ala-Asp) box polypeptide 56	174	0.65	171	8	0.0467836	3	0.0175439	462	1.74	451	15	0.0332594	8	0.0177384	274	1.03	266	21	0.0789474	5	0.018797
16	ESF1; ESF1; nucleolar pre-rRNA processing protein; homolog (S. cerevisiae)	261	0.98	253	22	0.0869565	2	0.00790514	236	0.89	235	25	0.106383	0	0	228	0.86	228	8	0.0350877	0	0
16	IMP4; IMP4; U3 small nucleolar ribonucleoprotein; homolog (yeast)	190	0.72	187	63	0.336898	0	0	165	0.62	162	105	0.648148	1	0.00617284	223	0.84	216	47	0.217593	1	0.00462963
16	NOLA1; nucleolar protein family A; member 1 (H/ACA small nucleolar RNPs)	306	1.15	296	25	0.0844595	1	0.00337838	306	1.15	301	63	0.209302	0	0	389	1.46	387	47	0.121447	2	0.00516796
16	PSMA6; proteasome (prosome; macropain) subunit; alpha type; 6	171	0.64	161	9	0.0559006	16	0.0993789	96	0.36	95	14	0.147368	10	0.105263	122	0.46	117	6	0.0512821	3	0.025641
16	RBM19; RNA binding motif protein 19	222	0.84	215	14	0.0651163	1	0.00465116	103	0.39	103	10	0.0970874	1	0.00970874	278	1.05	274	7	0.0255474	1	0.00364964
16	RCL1; RNA terminal phosphate cyclase-like 1	260	0.98	254	42	0.165354	1	0.00393701	350	1.32	343	15	0.0437318	7	0.0204082	310	1.17	304	86	0.282895	3	0.00986842
16	RTCD1; RNA terminal phosphate cyclase domain 1	499	1.88	489	12	0.0245399	1	0.00204499	253	0.95	241	12	0.0497925	1	0.00414938	165	0.62	162	9	0.0555556	1	0.00617284
16	UTP11L; UTP11-like; U3 small nucleolar ribonucleoprotein; (yeast)	102	0.38	100	16	0.16	0	0	410	1.54	396	16	0.040404	2	0.00505051	101	0.38	100	3	0.03	0	0
16	WDR18; WD repeat domain 18	220	0.83	214	14	0.0654206	3	0.0140187	264	0.99	261	31	0.118774	0	0	254	0.96	250	28	0.112	0	0
16	WDR43; WD repeat domain 43	309	1.16	305	15	0.0491803	11	0.0360656	151	0.57	149	16	0.107383	9	0.0604027	191	0.72	185	32	0.172973	8	0.0432432
16	XPO1; exportin 1 (CRM1 homolog; yeast)	365	1.37	347	40	0.115274	0	0	175	0.66	169	77	0.455621	1	0.00591716	155	0.58	149	103	0.691275	0	0
16	ZNF593; zinc finger protein 593	213	0.8	209	12	0.0574163	0	0	228	0.86	218	7	0.0321101	1	0.00458716	278	1.05	268	15	0.0559701	2	0.00746269
17	negative control	321	0.83	303	12	0.039604	11	0.0363036	407	1.05	388	8	0.0206186	10	0.0257732	430	1.11	412	14	0.0339806	8	0.0194175
17	DDX47; DEAD (Asp-Glu-Ala-Asp) box polypeptide 47	673	1.74	647	21	0.0324575	32	0.049459	335	0.87	318	7	0.0220126	8	0.0251572	579	1.5	554	11	0.0198556	22	0.0397112
17	DRG1; developmentally regulated GTP binding protein 1	575	1.49	548	9	0.0164234	15	0.0273723	522	1.35	505	30	0.0594059	8	0.0158416	402	1.04	398	6	0.0150754	19	0.0477387
17	DRG2; developmentally regulated GTP binding protein 2	482	1.25	463	11	0.0237581	5	0.0107991	616	1.6	601	10	0.0166389	27	0.0449251	427	1.11	406	11	0.0270936	13	0.0320197
17	EXOSC10; exosome component 10	428	1.11	408	19	0.0465686	4	0.00980392	346	0.9	316	12	0.0379747	23	0.0727848	459	1.19	446	20	0.044843	31	0.0695067
17	GCN1L1; GCN1 general control of amino-acid synthesis 1-like 1 (yeast)	333	0.86	325	8	0.0246154	5	0.0153846	430	1.11	407	7	0.017199	9	0.022113	588	1.52	573	15	0.026178	24	0.0418848
17	GRWD1; glutamate-rich WD repeat containing 1	272	0.7	267	14	0.0524345	6	0.0224719	317	0.82	311	9	0.0289389	1	0.00321543	359	0.93	350	2	0.00571429	4	0.0114286
17	IWS1; IWS1 homolog (S. cerevisiae)	683	1.77	656	18	0.027439	25	0.0381098	613	1.59	589	2	0.00339559	56	0.0950764	447	1.16	429	6	0.013986	49	0.114219
17	KRI1; KRI1 homolog (S. cerevisiae)	561	1.45	525	44	0.0838095	14	0.0266667	590	1.53	565	16	0.0283186	62	0.109735	408	1.06	393	17	0.043257	27	0.0687023
17	NGDN; neuroguidin; EIF4E binding protein	582	1.51	557	11	0.0197487	11	0.0197487	346	0.9	341	9	0.026393	7	0.0205279	384	0.99	373	23	0.0616622	10	0.0268097
17	POLR2A; polymerase (RNA) II (DNA directed) polypeptide A; 220kDa	160	0.41	158	14	0.0886076	10	0.0632911	106	0.27	106	43	0.40566	14	0.132075	175	0.45	172	29	0.168605	7	0.0406977
17	RNASEN; ribonuclease type III; nuclear	570	1.48	552	16	0.0289855	14	0.0253623	558	1.45	526	14	0.026616	54	0.102662	330	0.85	314	7	0.022293	10	0.0318471
17	RRP15; ribosomal RNA processing 15 homolog (S. cerevisiae)	519	1.34	504	14	0.0277778	22	0.0436508	490	1.27	480	7	0.0145833	24	0.05	414	1.07	411	7	0.0170316	16	0.0389294
17	RRS1; RRS1 ribosome biogenesis regulator homolog (S. cerevisiae)	436	1.13	423	13	0.0307329	2	0.00472813	637	1.65	626	22	0.0351438	37	0.0591054	434	1.12	427	16	0.0374707	8	0.0187354
17	RUFY1; RUN and FYVE domain containing 1	449	1.16	422	8	0.0189573	10	0.0236967	455	1.18	437	9	0.020595	6	0.01373	358	0.93	350	8	0.0228571	10	0.0285714
17	RWDD1; RWD domain containing 1	355	0.92	337	8	0.0237389	5	0.0148368	219	0.57	211	10	0.0473934	5	0.0236967	514	1.33	493	10	0.020284	4	0.00811359
17	WRNIP1; Werner helicase interacting protein 1	334	0.87	322	8	0.0248447	5	0.015528	565	1.46	532	4	0.0075188	30	0.056391	443	1.15	429	21	0.048951	5	0.011655
17	XPO1; exportin 1 (CRM1 homolog; yeast)	183	0.47	180	124	0.688889	10	0.0555556	295	0.76	281	179	0.637011	10	0.0355872	220	0.57	215	122	0.567442	2	0.00930233
17	ZC3H15; zinc finger CCCH-type containing 15	543	1.41	518	10	0.019305	10	0.019305	300	0.78	294	11	0.037415	1	0.00340136	440	1.14	413	10	0.0242131	7	0.0169492
17	ZNF622; zinc finger protein 622 (ZPR9)	265	0.69	256	6	0.0234375	1	0.00390625	476	1.23	456	11	0.0241228	22	0.0482456	454	1.18	442	11	0.0248869	11	0.0248869
18	negative control	757	1	733	23	0.0313779	63	0.0859482	784	1.03	759	13	0.0171278	73	0.0961792	738	0.97	717	15	0.0209205	41	0.0571827
18	AAMP; angio-associated; migratory cell protein	393	0.52	376	45	0.119681	1	0.00265957	575	0.76	562	14	0.024911	28	0.0498221	436	0.57	425	22	0.0517647	9	0.0211765
18	C14orf21; chromosome 14 open reading frame 21	836	1.1	794	114	0.143577	72	0.0906801	704	0.93	677	40	0.0590842	41	0.0605613	747	0.98	724	57	0.0787293	80	0.110497
18	C8orf53; chromosome 8 open reading frame 53	431	0.57	425	10	0.0235294	20	0.0470588	715	0.94	685	39	0.0569343	25	0.0364964	829	1.09	808	18	0.0222772	117	0.144802
18	DDX17; DEAD (Asp-Glu-Ala-Asp) box polypeptide 17	856	1.13	824	27	0.032767	65	0.0788835	705	0.93	672	24	0.0357143	46	0.0684524	743	0.98	733	10	0.0136426	53	0.0723056
18	DUSP12; dual specificity phosphatase 12	873	1.15	852	30	0.0352113	25	0.0293427	853	1.12	827	29	0.0350665	84	0.101572	838	1.1	817	27	0.0330477	102	0.124847
18	EIF4A3; eukaryotic translation initiation factor 4A; isoform 3	367	0.48	351	59	0.168091	3	0.00854701	624	0.82	597	44	0.0737018	25	0.041876	286	0.38	263	53	0.201521	9	0.0342205
18	EXOSC2; exosome component 2	656	0.86	637	27	0.0423862	38	0.0596546	665	0.88	646	19	0.0294118	26	0.0402477	797	1.05	775	37	0.0477419	52	0.0670968
18	NOL12; nucleolar protein 12	847	1.11	816	29	0.0355392	60	0.0735294	865	1.14	824	30	0.0364078	63	0.0764563	663	0.87	638	24	0.0376176	20	0.031348
18	PWP1; PWP1 homolog (S. cerevisiae)	868	1.14	828	27	0.0326087	83	0.100242	576	0.76	549	12	0.0218579	6	0.010929	799	1.05	772	33	0.0427461	58	0.0751295
18	REXO4; REX4; RNA exonuclease 4 homolog (S. cerevisiae)	802	1.06	778	31	0.0398458	38	0.0488432	925	1.22	883	41	0.0464326	110	0.124575	570	0.75	557	10	0.0179533	17	0.0305206
18	RIOK1; RIO kinase 1 (yeast)	790	1.04	766	12	0.0156658	54	0.0704961	644	0.85	617	26	0.0421394	127	0.205835	757	1	716	61	0.0851955	105	0.146648
18	RIOK3; RIO kinase 3 (yeast)	729	0.96	701	21	0.0299572	66	0.0941512	683	0.9	654	25	0.0382263	51	0.0779817	911	1.2	885	43	0.0485876	78	0.0881356
18	RPP30; ribonuclease P/MRP 30kDa subunit	697	0.92	675	18	0.0266667	37	0.0548148	745	0.98	729	18	0.0246914	32	0.0438957	684	0.9	653	10	0.0153139	40	0.0612557
18	TSR2; TSR2; 20S rRNA accumulation; homolog (S. cerevisiae)	661	0.87	643	18	0.0279938	52	0.0808709	776	1.02	759	14	0.0184453	104	0.137022	497	0.65	475	9	0.0189474	25	0.0526316
18	UTP14A; UTP14; U3 small nucleolar ribonucleoprotein; homolog A (yeast)	665	0.88	637	16	0.0251177	4	0.00627943	644	0.85	618	25	0.0404531	8	0.012945	740	0.97	702	22	0.031339	49	0.0698006
18	UTP14C; UTP14; U3 small nucleolar ribonucleoprotein; homolog C (yeast)	851	1.12	815	35	0.0429448	66	0.0809816	554	0.73	535	9	0.0168224	13	0.0242991	697	0.92	674	32	0.0474777	93	0.137982
18	UTP18; UTP18; small subunit (SSU) processome component; homolog (yeast)	736	0.97	709	8	0.0112835	21	0.0296192	653	0.86	639	192	0.300469	27	0.0422535	670	0.88	649	410	0.631741	16	0.0246533
18	UTP3; UTP3; small subunit (SSU) processome component; homolog (S. cerevisiae)	657	0.86	626	153	0.244409	16	0.0255591	614	0.81	594	58	0.0976431	23	0.0387205	829	1.09	792	47	0.0593434	122	0.15404
18	XPO1; exportin 1 (CRM1 homolog; yeast)	549	0.72	519	172	0.331407	21	0.0404624	631	0.83	613	274	0.446982	27	0.0440457	622	0.82	604	294	0.486755	17	0.0281457
19	negative control	520	1.17	492	10	0.0203252	11	0.0223577	423	0.95	411	11	0.026764	14	0.0340633	393	0.88	385	3	0.00779221	11	0.0285714
19	CNOT6; CCR4-NOT transcription complex; subunit 6	344	0.77	335	17	0.0507463	5	0.0149254	561	1.26	541	9	0.0166359	6	0.0110906	421	0.95	411	10	0.0243309	11	0.026764
19	EFTUD1; elongation factor Tu GTP binding domain containing 1	351	0.79	349	6	0.017192	2	0.00573066	458	1.03	438	7	0.0159817	21	0.0479452	513	1.15	496	7	0.0141129	12	0.0241935
19	EIF6; eukaryotic translation initiation factor 6	253	0.57	234	5	0.0213675	1	0.0042735	400	0.9	382	3	0.0078534	8	0.0209424	296	0.66	279	3	0.0107527	14	0.0501792
19	JAZF1; JAZF zinc finger 1	388	0.87	383	1	0.00261097	3	0.0078329	276	0.62	272	25	0.0919118	0	0	376	0.84	369	5	0.0135501	9	0.0243902
19	LSM1; LSM1 homolog; U6 small nuclear RNA associated (S. cerevisiae)	293	0.66	282	4	0.0141844	1	0.0035461	327	0.73	316	3	0.00949367	2	0.00632911	479	1.08	469	8	0.0170576	8	0.0170576
19	LSM2; LSM2 homolog; U6 small nuclear RNA associated (S. cerevisiae)	208	0.47	203	15	0.0738916	2	0.00985222	191	0.43	190	10	0.0526316	4	0.0210526	210	0.47	204	8	0.0392157	5	0.0245098
19	NCL; nucleolin	291	0.65	282	34	0.120567	14	0.0496454	581	1.3	568	44	0.0774648	20	0.0352113	373	0.84	366	59	0.161202	9	0.0245902
19	NHP2L1; NHP2 non-histone chromosome protein 2-like 1 (S. cerevisiae)	83	0.19	78	14	0.179487	2	0.025641	539	1.21	524	9	0.0171756	36	0.0687023	453	1.02	435	12	0.0275862	36	0.0827586
19	PIH1D1; PIH1 domain containing 1	343	0.77	324	11	0.0339506	13	0.0401235	250	0.56	241	2	0.00829876	1	0.00414938	404	0.91	392	9	0.0229592	3	0.00765306
19	POLR3B; polymerase (RNA) III (DNA directed) polypeptide B	341	0.77	334	7	0.0209581	8	0.0239521	383	0.86	372	2	0.00537634	12	0.0322581	382	0.86	365	4	0.0109589	7	0.0191781
19	POP1; processing of precursor 1; ribonuclease P/MRP subunit (S. cerevisiae)	422	0.95	408	16	0.0392157	9	0.0220588	352	0.79	337	12	0.0356083	5	0.0148368	391	0.88	374	13	0.0347594	5	0.013369
19	POP4; processing of precursor 4; ribonuclease P/MRP subunit (S. cerevisiae)	469	1.05	456	3	0.00657895	30	0.0657895	319	0.72	316	9	0.028481	5	0.0158228	428	0.96	413	6	0.0145278	6	0.0145278
19	POP5; processing of precursor 5; ribonuclease P/MRP subunit (S. cerevisiae)	206	0.46	200	1	0.005	5	0.025	426	0.96	411	7	0.0170316	9	0.0218978	363	0.82	357	22	0.0616246	1	0.00280112
19	POP7; processing of precursor 7; ribonuclease P/MRP subunit (S. cerevisiae)	383	0.86	373	8	0.0214477	15	0.0402145	344	0.77	329	3	0.00911854	21	0.0638298	429	0.96	409	5	0.0122249	11	0.0268949
19	PPP1CB; protein phosphatase 1; catalytic subunit; beta isoform	359	0.81	351	6	0.017094	5	0.014245	321	0.72	316	2	0.00632911	2	0.00632911	396	0.89	373	6	0.0160858	11	0.0294906
19	PUS1; pseudouridylate synthase 1	406	0.91	399	13	0.0325815	6	0.0150376	460	1.03	443	8	0.0180587	27	0.0609481	218	0.49	209	5	0.0239234	3	0.0143541
19	SBDS; Shwachman-Bodian-Diamond syndrome	453	1.02	432	4	0.00925926	4	0.00925926	355	0.8	343	3	0.00874636	11	0.03207	436	0.98	422	1	0.00236967	13	0.0308057
19	SETX; senataxin	404	0.91	386	2	0.00518135	2	0.00518135	361	0.81	350	2	0.00571429	7	0.02	402	0.9	387	9	0.0232558	13	0.0335917
19	XPO1; exportin 1 (CRM1 homolog; yeast)	309	0.69	303	154	0.508251	7	0.0231023	226	0.51	223	145	0.650224	0	0	264	0.59	261	198	0.758621	1	0.00383142
20	negative control	381	1.33	370	5	0.0135135	5	0.0135135	161	0.56	157	10	0.0636943	4	0.0254777	318	1.11	311	3	0.0096463	7	0.022508
20	BXDC1; brix domain containing 1	188	0.66	187	19	0.101604	1	0.00534759	311	1.08	302	13	0.0430464	0	0	366	1.28	354	7	0.019774	5	0.0141243
20	CSNK2A1; casein kinase 2; alpha 1 polypeptide	319	1.11	311	14	0.0450161	0	0	513	1.79	497	9	0.0181087	9	0.0181087	289	1.01	283	12	0.0424028	8	0.0282686
20	CSNK2A2; casein kinase 2; alpha prime polypeptide	396	1.38	381	9	0.023622	13	0.0341207	490	1.71	468	16	0.034188	10	0.0213675	326	1.14	313	3	0.00958466	3	0.00958466
20	CSNK2B; casein kinase 2; beta polypeptide	315	1.1	307	16	0.0521173	2	0.00651466	282	0.98	280	1	0.00357143	8	0.0285714	356	1.24	341	6	0.0175953	2	0.0058651
20	DARS; aspartyl-tRNA synthetase	332	1.16	317	5	0.0157729	96	0.302839	392	1.37	388	11	0.0283505	7	0.0180412	427	1.49	415	4	0.00963855	10	0.0240964
20	DDX24; DEAD (Asp-Glu-Ala-Asp) box polypeptide 24	232	0.81	224	6	0.0267857	0	0	602	2.1	589	8	0.0135823	9	0.0152801	220	0.77	215	7	0.0325581	3	0.0139535
20	EIF5B; eukaryotic translation initiation factor 5B	584	2.04	576	15	0.0260417	34	0.0590278	550	1.92	541	9	0.0166359	18	0.0332717	269	0.94	259	4	0.015444	1	0.003861
20	METTL1; methyltransferase like 1	371	1.29	363	8	0.0220386	11	0.030303	540	1.88	507	3	0.00591716	9	0.0177515	339	1.18	329	6	0.0182371	5	0.0151976
20	MUS81; MUS81 endonuclease homolog (S. cerevisiae)	320	1.12	310	6	0.0193548	8	0.0258065	441	1.54	434	19	0.0437788	16	0.0368664	285	0.99	281	3	0.0106762	5	0.0177936
20	NOL8; nucleolar protein 8	402	1.4	390	6	0.0153846	7	0.0179487	400	1.4	388	3	0.00773196	3	0.00773196	456	1.59	429	10	0.02331	18	0.041958
20	NVL; nuclear VCP-like	345	1.2	338	8	0.0236686	5	0.0147929	336	1.17	326	4	0.0122699	1	0.00306748	545	1.9	529	4	0.00756144	14	0.026465
20	POLR1E; polymerase (RNA) I polypeptide E; 53kDa	310	1.08	305	4	0.0131148	5	0.0163934	418	1.46	409	6	0.0146699	4	0.00977995	360	1.26	346	21	0.0606936	25	0.0722543
20	RBM13; RNA binding motif protein 13	324	1.13	318	7	0.0220126	9	0.0283019	386	1.35	380	1	0.00263158	2	0.00526316	340	1.19	334	4	0.011976	32	0.0958084
20	RBM23; RNA binding motif protein 23	253	0.88	248	7	0.0282258	5	0.0201613	423	1.48	411	5	0.0121655	5	0.0121655	349	1.22	342	17	0.0497076	3	0.00877193
20	RBM28; RNA binding motif protein 28	395	1.38	370	21	0.0567568	81	0.218919	559	1.95	540	7	0.012963	19	0.0351852	402	1.4	389	8	0.0205656	7	0.0179949
20	RNF10; ring finger protein 10	392	1.37	370	12	0.0324324	16	0.0432432	481	1.68	461	4	0.00867679	15	0.032538	261	0.91	251	5	0.0199203	2	0.00796813
20	SPATA5; spermatogenesis associated 5	476	1.66	457	19	0.0415755	13	0.0284464	417	1.45	406	9	0.0221675	1	0.00246305	306	1.07	302	5	0.0165563	1	0.00331126
20	TCEB3; transcription elongation factor B (SIII); polypeptide 3 (110kDa; elongin A)	321	1.12	311	15	0.0482315	2	0.00643087	466	1.63	457	6	0.0131291	5	0.0109409	525	1.83	513	7	0.0136452	12	0.0233918
20	XPO1; exportin 1 (CRM1 homolog; yeast)	324	1.13	315	85	0.269841	1	0.0031746	202	0.7	197	104	0.527919	1	0.00507614	295	1.03	290	151	0.52069	9	0.0310345
21	negative control	583	1.1	571	8	0.0140105	7	0.0122592	581	1.09	563	11	0.0195382	46	0.0817052	432	0.81	416	4	0.00961538	10	0.0240385
21	ABCE1; ATP-binding cassette; sub-family E (OABP); member 1	235	0.44	233	19	0.0815451	0	0	152	0.29	152	24	0.157895	7	0.0460526	179	0.34	176	33	0.1875	4	0.0227273
21	ABT1; activator of basal transcription 1	375	0.7	358	8	0.0223464	6	0.0167598	431	0.81	421	9	0.0213777	5	0.0118765	385	0.72	370	8	0.0216216	3	0.00810811
21	ANP32B; acidic (leucine-rich) nuclear phosphoprotein 32 family; member B	501	0.94	475	10	0.0210526	7	0.0147368	390	0.73	376	5	0.0132979	5	0.0132979	240	0.45	232	20	0.0862069	2	0.00862069
21	C1orf107; chromosome 1 open reading frame 107	379	0.71	372	7	0.0188172	19	0.0510753	390	0.73	374	8	0.0213904	7	0.0187166	453	0.85	433	9	0.0207852	8	0.0184758
21	DDX19A; DEAD (Asp-Glu-Ala-As) box polypeptide 19A	478	0.9	468	7	0.0149573	3	0.00641026	461	0.87	447	7	0.01566	10	0.0223714	464	0.87	434	13	0.0299539	31	0.0714286
21	DDX19B; DEAD (Asp-Glu-Ala-As) box polypeptide 19B	238	0.45	230	6	0.026087	8	0.0347826	404	0.76	393	3	0.00763359	4	0.0101781	392	0.74	386	7	0.0181347	9	0.0233161
21	DNAJC21; DnaJ (Hsp40) homolog; subfamily C; member 21	492	0.92	474	5	0.0105485	4	0.00843882	372	0.7	356	9	0.0252809	7	0.0196629	407	0.77	382	4	0.0104712	18	0.0471204
21	DNTTIP2; deoxynucleotidyltransferase; terminal; interacting protein 2	266	0.5	263	2	0.00760456	0	0	397	0.75	385	13	0.0337662	6	0.0155844	382	0.72	374	11	0.0294118	9	0.0240642
21	EIF5A; eukaryotic translation initiation factor 5A	486	0.91	465	8	0.0172043	13	0.027957	564	1.06	557	9	0.016158	16	0.0287253	347	0.65	329	1	0.00303951	20	0.0607903
21	GLE1; GLE1 RNA export mediator homolog (yeast)	262	0.49	254	33	0.129921	25	0.0984252	393	0.74	375	56	0.149333	41	0.109333	380	0.71	362	24	0.0662983	7	0.019337
21	GPATCH4; G patch domain containing 4	280	0.53	262	7	0.0267176	2	0.00763359	448	0.84	442	9	0.020362	5	0.0113122	316	0.59	313	5	0.0159744	7	0.0223642
21	HRB; HIV-1 Rev binding protein	400	0.75	391	7	0.0179028	15	0.0383632	383	0.72	365	4	0.0109589	12	0.0328767	394	0.74	377	0	0	53	0.140584
21	MCM3AP; minichromosome maintenance complex component 3 associated protein	211	0.4	208	8	0.0384615	1	0.00480769	375	0.7	365	2	0.00547945	10	0.0273973	239	0.45	234	0	0	17	0.0726496
21	NOM1; nucleolar protein with MIF4G domain 1	554	1.04	536	8	0.0149254	2	0.00373134	419	0.79	402	10	0.0248756	6	0.0149254	383	0.72	365	8	0.0219178	1	0.00273973
21	SKIV2L2; superkiller viralicidic activity 2-like 2 (S. cerevisiae)	389	0.73	378	14	0.037037	10	0.026455	464	0.87	451	6	0.0133038	9	0.0199557	326	0.61	315	5	0.015873	9	0.0285714
21	SYNCRIP; synaptotagmin binding; cytoplasmic RNA interacting protein	420	0.79	412	3	0.00728155	2	0.00485437	502	0.94	489	6	0.0122699	10	0.0204499	439	0.83	418	2	0.00478469	4	0.00956938
21	WDR74; WD repeat domain 74	418	0.79	407	6	0.014742	6	0.014742	191	0.36	184	3	0.0163043	7	0.0380435	335	0.63	327	10	0.030581	15	0.0458716
21	XPO1; exportin 1 (CRM1 homolog; yeast)	269	0.51	266	193	0.725564	3	0.0112782	280	0.53	278	178	0.640288	3	0.0107914	280	0.53	275	215	0.781818	2	0.00727273
22	negative control	498	1.16	487	15	0.0308008	8	0.0164271	347	0.81	342	9	0.0263158	11	0.0321637	446	1.04	412	7	0.0169903	7	0.0169903
22	ANG; angiogenin; ribonuclease; RNase A family; 5	234	0.54	227	4	0.0176211	3	0.0132159	520	1.21	495	13	0.0262626	11	0.0222222	392	0.91	387	8	0.0206718	6	0.0155039
22	EIF3B; eukaryotic translation initiation factor 3; subunit B	175	0.41	169	4	0.0236686	37	0.218935	177	0.41	172	9	0.0523256	19	0.110465	153	0.36	150	2	0.0133333	10	0.0666667
22	EIF5; eukaryotic translation initiation factor 5	486	1.13	461	6	0.0130152	5	0.010846	515	1.2	505	3	0.00594059	15	0.029703	360	0.84	348	3	0.00862069	4	0.0114943
22	EXOSC4; exosome component 4	348	0.81	341	10	0.0293255	5	0.0146628	383	0.89	374	4	0.0106952	8	0.0213904	372	0.86	362	10	0.0276243	2	0.00552486
22	EXOSC5; exosome component 5	317	0.74	314	30	0.0955414	4	0.0127389	334	0.78	325	20	0.0615385	2	0.00615385	254	0.59	245	4	0.0163265	6	0.0244898
22	FRAP1; FK506 binding protein 12-rapamycin associated protein 1	293	0.68	293	7	0.0238908	4	0.0136519	493	1.15	485	8	0.0164948	16	0.0329897	681	1.58	674	8	0.0118694	18	0.0267062
22	GBL; G protein beta subunit-like	501	1.16	485	16	0.0329897	11	0.0226804	590	1.37	563	9	0.0159858	18	0.0319716	468	1.09	451	6	0.0133038	6	0.0133038
22	KIAA1303; raptor	245	0.57	239	4	0.0167364	1	0.0041841	409	0.95	398	7	0.0175879	7	0.0175879	422	0.98	399	8	0.0200501	11	0.0275689
22	MDM4; Mdm4; transformed 3T3 cell double minute 4; p53 binding protein (mouse)	336	0.78	317	1	0.00315457	5	0.0157729	447	1.04	437	5	0.0114416	7	0.0160183	568	1.32	540	17	0.0314815	40	0.0740741
22	NPM1; nucleophosmin (nucleolar phosphoprotein B23; numatrin)	522	1.21	500	3	0.006	1	0.002	391	0.91	383	11	0.0287206	3	0.0078329	504	1.17	487	3	0.00616016	22	0.0451745
22	NPM3; nucleophosmin/nucleoplasmin; 3	341	0.79	323	8	0.0247678	1	0.00309598	521	1.21	501	5	0.00998004	66	0.131737	299	0.69	291	14	0.04811	7	0.024055
22	RICTOR; rapamycin-insensitive companion of mTOR	426	0.99	400	7	0.0175	14	0.035	311	0.72	309	7	0.0226537	1	0.00323625	346	0.8	330	20	0.0606061	5	0.0151515
22	RPS6KB1; ribosomal protein S6 kinase; 70kDa; polypeptide 1	420	0.98	395	1	0.00253165	2	0.00506329	450	1.05	430	8	0.0186047	18	0.0418605	287	0.67	277	4	0.0144404	5	0.0180505
22	RRN3; RRN3 RNA polymerase I transcription factor homolog (S. cerevisiae)	452	1.05	431	1	0.00232019	7	0.0162413	593	1.38	572	13	0.0227273	20	0.034965	488	1.13	471	115	0.244161	76	0.161359
22	SNUPN; snurportin 1	516	1.2	496	8	0.016129	9	0.0181452	321	0.75	305	7	0.0229508	2	0.00655738	459	1.07	436	12	0.0275229	13	0.0298165
22	TP53; tumor protein p53	489	1.14	461	9	0.0195228	3	0.00650759	411	0.96	391	9	0.0230179	3	0.00767263	360	0.84	345	4	0.0115942	2	0.0057971
22	XPO1; exportin 1 (CRM1 homolog; yeast)	355	0.82	347	151	0.435159	1	0.00288184	124	0.29	123	78	0.634146	0	0	159	0.37	158	127	0.803797	1	0.00632911
22	ZFP36L2; zinc finger protein 36; C3H type-like 2	181	0.42	180	9	0.05	1	0.00555556	323	0.75	306	10	0.0326797	4	0.0130719	374	0.87	363	10	0.0275482	0	0
22	ZNF259; zinc finger protein 259	447	1.04	431	9	0.0208817	7	0.0162413	485	1.13	466	9	0.0193133	10	0.0214592	283	0.66	274	5	0.0182482	2	0.00729927
23	negative control	342	0.76	329	4	0.0121581	6	0.0182371	541	1.2	521	11	0.0211132	24	0.0460653	470	1.04	449	12	0.0267261	1	0.00222717
23	CSTF3; cleavage stimulation factor; 3' pre-RNA; subunit 3; 77kDa	285	0.63	276	8	0.0289855	1	0.00362319	315	0.7	304	7	0.0230263	1	0.00328947	244	0.54	239	2	0.0083682	1	0.0041841
23	DCP2; DCP2 decapping enzyme homolog (S. cerevisiae)	416	0.92	405	3	0.00740741	6	0.0148148	332	0.74	318	9	0.0283019	7	0.0220126	450	1	421	12	0.0285036	14	0.0332542
23	HDAC1; histone deacetylase 1	489	1.08	465	5	0.0107527	4	0.00860215	358	0.79	353	5	0.0141643	5	0.0141643	471	1.04	455	14	0.0307692	1	0.0021978
23	NCBP1; nuclear cap binding protein subunit 1; 80kDa	262	0.58	258	13	0.0503876	5	0.0193798	266	0.59	262	15	0.0572519	2	0.00763359	185	0.41	183	28	0.153005	0	0
23	NCBP2; nuclear cap binding protein subunit 2; 20kDa	320	0.71	318	14	0.0440252	0	0	416	0.92	398	13	0.0326633	3	0.00753769	300	0.67	289	20	0.0692042	3	0.0103806
23	PCF11; PCF11; cleavage and polyadenylation factor subunit; homolog (S. cerevisiae)	292	0.65	281	12	0.0427046	0	0	213	0.47	208	12	0.0576923	2	0.00961538	290	0.64	285	1	0.00350877	4	0.0140351
23	PPP1CA; protein phosphatase 1; catalytic subunit; alpha isoform	190	0.42	184	9	0.048913	0	0	316	0.7	314	4	0.0127389	2	0.00636943	360	0.8	345	17	0.0492754	4	0.0115942
23	PPP1CC; protein phosphatase 1; catalytic subunit; gamma isoform	153	0.34	143	4	0.027972	1	0.00699301	228	0.51	221	8	0.0361991	3	0.0135747	336	0.75	330	10	0.030303	7	0.0212121
23	PPP2CA; protein phosphatase 2 (formerly 2A); catalytic subunit; alpha isoform	313	0.69	309	5	0.0161812	3	0.00970874	380	0.84	365	14	0.0383562	8	0.0219178	264	0.59	262	2	0.00763359	4	0.0152672
23	PPP2CB; protein phosphatase 2 (formerly 2A); catalytic subunit; beta isoform	276	0.61	270	1	0.0037037	5	0.0185185	396	0.88	389	5	0.0128535	0	0	270	0.6	260	2	0.00769231	5	0.0192308
23	PSMA4; proteasome (prosome; macropain) subunit; alpha type; 4	141	0.31	140	8	0.0571429	12	0.0857143	162	0.36	159	8	0.0503145	2	0.0125786	224	0.5	215	11	0.0511628	29	0.134884
23	SENP1; SUMO1/sentrin specific peptidase 1	276	0.61	266	2	0.0075188	1	0.0037594	234	0.52	227	8	0.0352423	1	0.00440529	297	0.66	287	5	0.0174216	0	0
23	SIRT1; sirtuin (silent mating type information regulation 2 homolog) 1 (S. cerevisiae)	387	0.86	367	10	0.027248	1	0.0027248	281	0.62	269	6	0.0223048	1	0.00371747	535	1.19	508	11	0.0216535	19	0.0374016
23	SMARCAL1; SWI/SNF related; matrix associated; actin dependent regulator of chromatin; subfamily a-like 1	526	1.17	513	2	0.00389864	6	0.0116959	476	1.06	475	14	0.0294737	15	0.0315789	395	0.88	383	3	0.0078329	16	0.0417755
23	SUMO1; SMT3 suppressor of mif two 3 homolog 1 (S. cerevisiae)	420	0.93	410	4	0.0097561	1	0.00243902	433	0.96	426	10	0.0234742	1	0.00234742	282	0.63	266	7	0.0263158	2	0.0075188
23	UBA2; ubiquitin-like modifier activating enzyme 2	373	0.83	358	6	0.0167598	8	0.0223464	294	0.65	286	7	0.0244755	1	0.0034965	418	0.93	399	8	0.0200501	23	0.0576441
23	UBE2I; ubiquitin-conjugating enzyme E2I (UBC9 homolog; yeast)	425	0.94	414	10	0.0241546	9	0.0217391	260	0.58	251	5	0.0199203	2	0.00796813	296	0.66	293	6	0.0204778	3	0.0102389
23	XPO1; exportin 1 (CRM1 homolog; yeast)	255	0.57	243	101	0.415638	9	0.037037	243	0.54	240	128	0.533333	2	0.00833333	123	0.27	123	79	0.642276	0	0
23	ZFP36; zinc finger protein 36; C3H type; homolog (mouse)	388	0.86	381	6	0.015748	1	0.00262467	249	0.55	245	7	0.0285714	2	0.00816327	396	0.88	385	7	0.0181818	2	0.00519481
24	negative control	425	0.93	414	8	0.0193237	2	0.00483092	377	0.83	368	6	0.0163043	0	0	565	1.24	549	4	0.00728597	9	0.0163934
24	ADAR; adenosine deaminase; RNA-specific	419	0.92	396	6	0.0151515	0	0	261	0.57	252	2	0.00793651	0	0	409	0.9	389	3	0.00771208	10	0.0257069
24	CLP1; CLP1; cleavage and polyadenylation factor I subunit; homolog (S. cerevisiae)	372	0.82	349	9	0.025788	2	0.00573066	555	1.22	531	6	0.0112994	7	0.0131827	226	0.5	226	6	0.0265487	0	0
24	DEK; DEK oncogene (DNA binding)	329	0.72	315	2	0.00634921	2	0.00634921	376	0.83	371	6	0.0161725	2	0.00539084	164	0.36	162	5	0.0308642	1	0.00617284
24	DIS3L2; DIS3 mitotic control homolog (S. cerevisiae)-like 2	316	0.69	306	8	0.0261438	0	0	403	0.88	396	2	0.00505051	1	0.00252525	398	0.87	383	7	0.0182768	7	0.0182768
24	ISG20L2; interferon stimulated exonuclease gene 20kDa-like 2	539	1.18	532	8	0.0150376	17	0.0319549	416	0.91	410	9	0.0219512	3	0.00731707	377	0.83	372	6	0.016129	10	0.0268817
24	NOLA2; nucleolar protein family A; member 2 (H/ACA small nucleolar RNPs)	493	1.08	477	4	0.00838574	4	0.00838574	418	0.92	396	8	0.020202	1	0.00252525	375	0.82	365	12	0.0328767	2	0.00547945
24	NOLC1; nucleolar and coiled-body phosphoprotein 1	339	0.74	326	7	0.0214724	0	0	386	0.85	372	16	0.0430108	6	0.016129	465	1.02	445	4	0.00898876	4	0.00898876
24	POLR2L; polymerase (RNA) II (DNA directed) polypeptide L; 7.6kDa	389	0.85	373	5	0.0134048	4	0.0107239	374	0.82	369	5	0.0135501	2	0.00542005	223	0.49	220	7	0.0318182	42	0.190909
24	PSPC1; paraspeckle component 1	445	0.98	434	5	0.0115207	5	0.0115207	474	1.04	456	2	0.00438596	8	0.0175439	250	0.55	236	5	0.0211864	4	0.0169492
24	RBM3; RNA binding motif (RNP1; RRM) protein 3	467	1.02	449	16	0.0356347	2	0.00445434	347	0.76	340	5	0.0147059	0	0	459	1.01	449	5	0.0111359	5	0.0111359
24	RBM4; RNA binding motif protein 4	369	0.81	360	5	0.0138889	3	0.00833333	399	0.88	388	11	0.0283505	14	0.0360825	205	0.45	196	5	0.0255102	3	0.0153061
24	RNPS1; RNA binding protein S1; serine-rich domain	519	1.14	488	7	0.0143443	1	0.00204918	542	1.19	524	6	0.0114504	5	0.00954198	455	1	439	11	0.0250569	3	0.00683371
24	SCYL1; SCY1-like 1 (S. cerevisiae)	295	0.65	291	9	0.0309278	1	0.00343643	475	1.04	460	8	0.0173913	2	0.00434783	369	0.81	361	12	0.033241	8	0.0221607
24	TCOF1; Treacher Collins-Franceschetti syndrome 1	215	0.47	212	25	0.117925	3	0.0141509	358	0.79	345	8	0.0231884	27	0.0782609	491	1.08	464	8	0.0172414	6	0.012931
24	TRNT1; tRNA nucleotidyl transferase; CCA-adding; 1	276	0.61	265	1	0.00377358	3	0.0113208	788	1.73	767	15	0.0195567	12	0.0156454	421	0.92	411	4	0.00973236	10	0.0243309
24	UPF2; UPF2 regulator of nonsense transcripts homolog (yeast)	528	1.16	509	3	0.00589391	3	0.00589391	558	1.22	542	17	0.0313653	8	0.0147601	476	1.04	456	9	0.0197368	8	0.0175439
24	UPF3A; UPF3 regulator of nonsense transcripts homolog A (yeast)	545	1.2	525	6	0.0114286	4	0.00761905	313	0.69	302	6	0.0198675	8	0.0264901	285	0.63	281	10	0.0355872	11	0.0391459
24	XPO1; exportin 1 (CRM1 homolog; yeast)	378	0.83	370	150	0.405405	4	0.0108108	221	0.49	217	117	0.539171	3	0.0138249	124	0.27	119	78	0.655462	1	0.00840336
24	ZCCHC7; zinc finger; CCHC domain containing 7	292	0.64	285	2	0.00701754	1	0.00350877	464	1.02	455	8	0.0175824	1	0.0021978	327	0.72	316	4	0.0126582	2	0.00632911
25	negative control	312	0.78	301	8	0.0265781	13	0.0431894	402	1	381	7	0.0183727	21	0.0551181	493	1.23	477	11	0.0230608	9	0.0188679
25	ABCF1; ATP-binding cassette; sub-family F (GCN20); member 1	363	0.9	348	8	0.0229885	0	0	452	1.12	436	13	0.0298165	14	0.0321101	293	0.73	279	13	0.046595	48	0.172043
25	ABCF2; ATP-binding cassette; sub-family F (GCN20); member 2	462	1.15	454	7	0.0154185	5	0.0110132	452	1.12	439	7	0.0159453	6	0.0136674	568	1.41	542	17	0.0313653	42	0.0774908
25	CARM1; coactivator-associated arginine methyltransferase 1	370	0.92	355	9	0.0253521	16	0.0450704	428	1.06	412	11	0.026699	26	0.0631068	309	0.77	301	6	0.0199336	9	0.0299003
25	CARM1L; coactivator associated arginine methyltransferase 1-like	540	1.34	523	12	0.0229446	24	0.0458891	651	1.62	634	14	0.022082	49	0.0772871	377	0.94	350	13	0.0371429	5	0.0142857
25	LOC90826; hypothetical protein BC004337	332	0.83	323	11	0.0340557	5	0.0154799	376	0.93	364	12	0.032967	17	0.0467033	324	0.81	315	6	0.0190476	6	0.0190476
25	NEDD4L; neural precursor cell expressed; developmentally down-regulated 4-like	362	0.9	354	4	0.0112994	8	0.0225989	422	1.05	404	14	0.0346535	31	0.0767327	351	0.87	341	14	0.0410557	3	0.00879765
25	NOLA3; nucleolar protein family A; member 3 (H/ACA small nucleolar RNPs)	336	0.84	327	16	0.0489297	3	0.00917431	434	1.08	403	11	0.0272953	3	0.00744417	520	1.29	511	15	0.0293542	11	0.0215264
25	PRMT1; protein arginine methyltransferase 1	525	1.3	507	14	0.0276134	26	0.0512821	475	1.18	458	11	0.0240175	47	0.10262	99	0.25	98	18	0.183673	0	0
25	PRMT2; protein arginine methyltransferase 2	395	0.98	384	8	0.0208333	10	0.0260417	296	0.74	287	2	0.00696864	25	0.087108	466	1.16	457	6	0.0131291	17	0.0371991
25	PRMT3; protein arginine methyltransferase 3	592	1.47	567	15	0.026455	18	0.031746	565	1.4	546	8	0.014652	8	0.014652	337	0.84	316	4	0.0126582	20	0.0632911
25	PRMT5; protein arginine methyltransferase 5	367	0.91	340	11	0.0323529	12	0.0352941	477	1.19	458	8	0.0174672	5	0.010917	450	1.12	423	16	0.0378251	21	0.0496454
25	PRMT6; protein arginine methyltransferase 6	549	1.36	524	25	0.0477099	34	0.0648855	348	0.86	339	6	0.0176991	25	0.0737463	487	1.21	464	6	0.012931	14	0.0301724
25	PRMT7; protein arginine methyltransferase 7	470	1.17	463	16	0.0345572	8	0.0172786	585	1.45	548	10	0.0182482	17	0.0310219	496	1.23	479	8	0.0167015	20	0.0417537
25	SETD3; SET domain containing 3	499	1.24	476	24	0.0504202	46	0.0966387	436	1.08	420	5	0.0119048	21	0.05	373	0.93	369	3	0.00813008	72	0.195122
25	SETD4; SET domain containing 4	466	1.16	454	3	0.00660793	12	0.0264317	306	0.76	296	5	0.0168919	11	0.0371622	399	0.99	386	6	0.015544	22	0.0569948
25	SETD6; SET domain containing 6	557	1.38	526	14	0.026616	22	0.0418251	406	1.01	392	11	0.0280612	10	0.0255102	620	1.54	583	11	0.0188679	39	0.0668954
25	SMN1; survival of motor neuron 1; telomeric	330	0.82	317	6	0.0189274	20	0.0630915	260	0.65	255	5	0.0196078	27	0.105882	383	0.95	375	2	0.00533333	15	0.04
25	SMN2; survival of motor neuron 2; centromeric	339	0.84	326	2	0.00613497	31	0.095092	551	1.37	529	7	0.0132325	65	0.122873	355	0.88	347	4	0.0115274	21	0.0605187
25	XPO1; exportin 1 (CRM1 homolog; yeast)	337	0.84	324	178	0.549383	8	0.0246914	262	0.65	256	173	0.675781	3	0.0117188	293	0.73	288	129	0.447917	6	0.0208333
26	negative control	511	1	490	19	0.0387755	14	0.0285714	604	1.18	583	15	0.025729	16	0.0274443	419	0.82	398	11	0.0276382	5	0.0125628
26	CAPRIN1; cell cycle associated protein 1	357	0.7	346	12	0.0346821	2	0.00578035	531	1.04	512	16	0.03125	14	0.0273438	485	0.95	472	13	0.0275424	9	0.0190678
26	DDX1; DEAD (Asp-Glu-Ala-Asp) box polypeptide 1	707	1.38	677	36	0.0531758	30	0.0443131	422	0.83	404	12	0.029703	17	0.0420792	308	0.6	303	11	0.0363036	7	0.0231023
26	EIF1; eukaryotic translation initiation factor 1	537	1.05	502	46	0.0916335	42	0.0836653	329	0.64	312	6	0.0192308	9	0.0288462	522	1.02	486	22	0.0452675	21	0.0432099
26	EIF2B5; eukaryotic translation initiation factor 2B; subunit 5 epsilon; 82kDa	334	0.65	322	3	0.00931677	46	0.142857	324	0.63	310	6	0.0193548	17	0.0548387	415	0.81	401	8	0.0199501	36	0.0897756
26	EIF2S2; eukaryotic translation initiation factor 2; subunit 2 beta; 38kDa	256	0.5	251	2	0.00796813	14	0.0557769	301	0.59	293	5	0.0170648	29	0.0989761	255	0.5	252	0	0	24	0.0952381
26	EIF3H; eukaryotic translation initiation factor 3; subunit H	493	0.96	473	19	0.0401691	16	0.0338266	598	1.17	587	31	0.0528109	18	0.0306644	509	1	496	16	0.0322581	47	0.0947581
26	EIF3I; eukaryotic translation initiation factor 3; subunit I	335	0.66	332	7	0.0210843	50	0.150602	242	0.47	235	9	0.0382979	48	0.204255	244	0.48	233	13	0.055794	21	0.0901288
26	FAM98A; family with sequence similarity 98; member A	374	0.73	352	9	0.0255682	1	0.00284091	481	0.94	468	10	0.0213675	11	0.0235043	470	0.92	460	11	0.023913	9	0.0195652
26	FBXL10; F-box and leucine-rich repeat protein 10	337	0.66	324	9	0.0277778	10	0.0308642	304	0.59	294	1	0.00340136	1	0.00340136	360	0.7	348	6	0.0172414	3	0.00862069
26	FCF1; FCF1 small subunit (SSU) processome component homolog (S. cerevisiae)	385	0.75	377	172	0.456233	5	0.0132626	409	0.8	391	13	0.0332481	14	0.0358056	306	0.6	304	149	0.490132	3	0.00986842
26	HUWE1; HECT; UBA and WWE domain containing 1	441	0.86	421	16	0.0380048	18	0.0427553	609	1.19	581	12	0.020654	29	0.0499139	226	0.44	222	9	0.0405405	2	0.00900901
26	KIAA1967; KIAA1967	307	0.6	283	14	0.04947	19	0.0671378	339	0.66	326	5	0.0153374	7	0.0214724	752	1.47	716	20	0.027933	19	0.0265363
26	SENP3; SUMO1/sentrin/SMT3 specific peptidase 3	439	0.86	426	14	0.0328638	9	0.0211268	544	1.06	533	8	0.0150094	6	0.011257	461	0.9	443	6	0.013544	16	0.0361174
26	SHFM1; split hand/foot malformation (ectrodactyly) type 1	351	0.69	333	10	0.03003	1	0.003003	445	0.87	436	8	0.0183486	9	0.0206422	527	1.03	515	5	0.00970874	27	0.0524272
26	TAF9; TAF9 RNA polymerase II; TATA box binding protein (TBP)-associated factor; 32kDa	539	1.05	518	6	0.011583	14	0.027027	434	0.85	421	18	0.0427553	8	0.0190024	476	0.93	460	10	0.0217391	19	0.0413043
26	TSC1; tuberous sclerosis 1	446	0.87	428	26	0.0607477	9	0.021028	519	1.01	500	10	0.02	22	0.044	379	0.74	359	11	0.0306407	4	0.0111421
26	XPO1; exportin 1 (CRM1 homolog; yeast)	391	0.76	378	149	0.39418	3	0.00793651	268	0.52	261	141	0.54023	0	0	278	0.54	275	119	0.432727	3	0.0109091
