# Supplementary material for: A Protein Inventory of Human Ribosome Biogenesis Reveals an Essential Function of Exportin 5 in 60S Subunit Export
Source: PLoS Biol. 2010 Oct 26;8(10):e1000522. doi: 10.1371/journal.pbio.1000522 (PMC2964341; doi:10.1371/journal.pbio.1000522)
Supplement: Table S4 — Summary of numerical data derived from the Rpl29-GFP screen. For each siRNA the following information is given: plate number (96-well plate identity), cell number (based Hoechst staining), relative cell number (cell number in the respective siRNA containing well divided by average cell number of all three negative controls of same 96-well plate), GFP-positive cells (interphase cells expressing Rpl29-GFP), hit-classified cells (cells classified as “nuclear” based on restriction of Rpl29-GFP to the cell nucleus), and hit rate (ratio of hit-classified cells to GFP-positive cells). Note that for Rpl23A only two siRNAs were used. (0.15 MB XLS) [file pbio.1000522.s012.xls]

## Sheet: c_Rpl29GFP.csv
NUMERICAL DATA: Rpl29-GFP
		siRNA1					siRNA2					siRNA3
plate	Gene	cells (hoechst)	relative cell number	GFP cells	hit classified cells	hit rate	cells (hoechst)	relative cell number	GFP cells	hit classified cells	hit rate	cells (hoechst)	relative cell number	GFP cells	hit classified cells	hit rate
1	negative control	942	1.00213	281	5	0.02	907	0.964894	433	5	0.01	971	1.03298	425	4	0.01
1	RPS10; ribosomal protein S10	826	0.878723	323	5	0.02	632	0.67234	280	3	0.01	489	0.520213	212	7	0.03
1	RPS11; ribosomal protein S11	509	0.541489	215	3	0.01	355	0.37766	229	18	0.08	1153	1.2266	559	7	0.01
1	RPS12; ribosomal protein S12	622	0.661702	339	8	0.02	454	0.482979	258	9	0.03	540	0.574468	221	8	0.04
1	RPS13; ribosomal protein S13	920	0.978723	418	4	0.01	331	0.352128	183	16	0.09	243	0.258511	123	1	0.01
1	RPS14; ribosomal protein S14	573	0.609574	293	5	0.02	672	0.714894	360	6	0.02	865	0.920213	332	2	0.01
1	RPS15; ribosomal protein S15	1323	1.40745	540	1	0	907	0.964894	364	4	0.01	285	0.303191	162	24	0.15
1	RPS2; ribosomal protein S2	852	0.906383	301	1	0	1144	1.21702	457	9	0.02	1103	1.1734	471	2	0
1	RPS3; ribosomal protein S3	524	0.557447	258	11	0.04	712	0.757447	424	0	0	235	0.25	117	8	0.07
1	RPS3A; ribosomal protein S3A	490	0.521277	231	4	0.02	605	0.643617	318	15	0.05	380	0.404255	215	7	0.03
1	RPS4X; ribosomal protein S4; X-linked	327	0.347872	126	16	0.13	1012	1.0766	389	1	0	977	1.03936	415	5	0.01
1	RPS4Y1; ribosomal protein S4; Y-linked 1	1102	1.17234	434	1	0	940	1	252	2	0.01	1250	1.32979	517	9	0.02
1	RPS4Y2; ribosomal protein S4; Y-linked 2	1062	1.12979	523	1	0	490	0.521277	187	4	0.02	1327	1.4117	650	13	0.02
1	RPS5; ribosomal protein S5	870	0.925532	310	0	0	979	1.04149	417	6	0.01	650	0.691489	234	5	0.02
1	RPS6; ribosomal protein S6	537	0.571277	231	8	0.03	590	0.62766	295	4	0.01	965	1.0266	374	11	0.03
1	RPS7; ribosomal protein S7	547	0.581915	246	5	0.02	808	0.859574	399	6	0.02	354	0.376596	189	3	0.02
1	RPS8; ribosomal protein S8	858	0.912766	280	6	0.02	933	0.992553	537	3	0.01	839	0.892553	430	2	0
1	RPS9; ribosomal protein S9	865	0.920213	318	5	0.02	542	0.576596	286	5	0.02	814	0.865957	276	3	0.01
1	RPSA; ribosomal protein SA	860	0.914894	349	1	0	1135	1.20745	503	5	0.01	363	0.38617	231	12	0.05
1	XPO1; exportin 1 (CRM1 homolog; yeast)	688	0.731915	331	190	0.57	164	0.174468	86	80	0.93	432	0.459574	228	160	0.7
2	negative control	950	1.07791	340	0	0	787	0.892965	301	3	0.01	907	1.02912	379	7	0.02
2	FAU; Finkel-Biskis-Reilly murine sarcoma virus (FBR-MuSV) ubiquitously expressed	1223	1.38767	458	3	0.01	598	0.678517	309	24	0.08	1067	1.21067	486	8	0.02
2	MRPS10; mitochondrial ribosomal protein S10	1047	1.18797	449	5	0.01	1049	1.19024	386	1	0	673	0.763616	233	9	0.04
2	RPS15A; ribosomal protein S15a	880	0.998487	322	3	0.01	1224	1.38881	554	3	0.01	806	0.914523	359	3	0.01
2	RPS16; ribosomal protein S16	569	0.645613	252	13	0.05	875	0.992814	296	2	0.01	807	0.915658	265	6	0.02
2	RPS17; ribosomal protein S17	1077	1.22201	423	5	0.01	1076	1.22088	486	3	0.01	366	0.41528	256	26	0.1
2	RPS18; ribosomal protein S18	790	0.896369	200	4	0.02	709	0.804463	264	2	0.01	812	0.921331	334	10	0.03
2	RPS19; ribosomal protein S19	966	1.09607	399	13	0.03	1077	1.22201	526	7	0.01	994	1.12784	428	8	0.02
2	RPS20; ribosomal protein S20	840	0.953101	360	10	0.03	611	0.693268	296	12	0.04	782	0.887292	454	18	0.04
2	RPS21; ribosomal protein S21	1072	1.21634	419	5	0.01	527	0.597958	250	5	0.02	1164	1.32073	529	3	0.01
2	RPS23; ribosomal protein S23	1154	1.30938	441	2	0	687	0.779501	306	8	0.03	884	1.00303	429	7	0.02
2	RPS24; ribosomal protein S24	437	0.49584	244	22	0.09	1207	1.36952	456	1	0	338	0.38351	138	5	0.04
2	RPS25; ribosomal protein S25	781	0.886157	377	9	0.02	1098	1.24584	461	8	0.02	672	0.762481	304	12	0.04
2	RPS26; ribosomal protein S26	1136	1.28896	526	2	0	433	0.491301	161	22	0.14	737	0.836233	293	10	0.03
2	RPS27; ribosomal protein S27 (metallopanstimulin 1)	1009	1.14486	376	2	0.01	1317	1.49433	510	4	0.01	707	0.802194	312	5	0.02
2	RPS27A; ribosomal protein S27a	833	0.945159	390	4	0.01	756	0.857791	315	7	0.02	1101	1.24924	530	16	0.03
2	RPS27L; ribosomal protein S27-like	695	0.788578	250	3	0.01	1158	1.31392	478	3	0.01	888	1.00756	411	4	0.01
2	RPS28; ribosomal protein S28	490	0.555976	158	6	0.04	919	1.04274	382	3	0.01	487	0.552572	224	13	0.06
2	RPS29; ribosomal protein S29	1131	1.28328	474	7	0.01	549	0.62292	306	12	0.04	1092	1.23903	498	8	0.02
2	XPO1; exportin 1 (CRM1 homolog; yeast)	643	0.729576	280	140	0.5	383	0.434569	171	122	0.71	633	0.71823	311	160	0.51
3	negative control	730	1.17426	424	3	0.01	678	1.09062	315	0	0	457	0.735121	250	0	0
3	RPL10; ribosomal protein L10	761	1.22413	368	4	0.01	399	0.641823	218	103	0.47	138	0.221984	117	84	0.72
3	RPL10A; ribosomal protein L10a	663	1.06649	331	3	0.01	562	0.904021	311	26	0.08	669	1.07614	340	2	0.01
3	RPL10L; ribosomal protein L10-like	474	0.762466	208	1	0	530	0.852547	285	0	0	592	0.952279	315	0	0
3	RPL11; ribosomal protein L11	201	0.323324	162	125	0.77	82	0.131903	71	64	0.9	148	0.23807	110	81	0.74
3	RPL12; ribosomal protein L12	628	1.01019	157	4	0.03	197	0.31689	122	47	0.39	263	0.423056	146	37	0.25
3	RPL13; ribosomal protein L13	543	0.873458	213	1	0	429	0.69008	232	1	0	706	1.13566	391	4	0.01
3	RPL13A; ribosomal protein L13a	672	1.08096	259	11	0.04	590	0.949062	373	0	0	563	0.90563	308	1	0
3	RPL14; ribosomal protein L14	482	0.775335	253	54	0.21	151	0.242895	139	128	0.92	394	0.63378	216	4	0.02
3	RPL3; ribosomal protein L3	140	0.225201	124	117	0.94	422	0.67882	329	181	0.55	205	0.329759	171	158	0.92
3	RPL3L; ribosomal protein L3-like	714	1.14853	504	4	0.01	738	1.18713	337	8	0.02	319	0.513137	257	217	0.84
3	RPL4; ribosomal protein L4	485	0.780161	156	0	0	159	0.255764	129	112	0.87	219	0.352279	173	164	0.95
3	RPL5; ribosomal protein L5	673	1.08257	240	40	0.17	174	0.279893	127	82	0.65	522	0.839678	279	9	0.03
3	RPL6; ribosomal protein L6	192	0.308847	158	148	0.94	108	0.173727	91	74	0.81	461	0.741555	249	11	0.04
3	RPL7; ribosomal protein L7	146	0.234853	117	108	0.92	192	0.308847	120	105	0.88	165	0.265416	151	142	0.94
3	RPL7A; ribosomal protein L7a	229	0.368365	151	128	0.85	157	0.252547	120	104	0.87	127	0.20429	113	103	0.91
3	RPL7L1; ribosomal protein L7-like 1	742	1.19357	335	2	0.01	748	1.20322	339	4	0.01	600	0.965147	319	2	0.01
3	RPL8; ribosomal protein L8	657	1.05684	309	9	0.03	102	0.164075	86	75	0.87	217	0.349062	138	75	0.54
3	RPL9; ribosomal protein L9	189	0.304021	155	142	0.92	109	0.175335	80	53	0.66	234	0.376408	160	121	0.76
3	XPO1; exportin 1 (CRM1 homolog; yeast)	240	0.386059	175	154	0.88	166	0.267024	99	69	0.7	149	0.239678	110	83	0.75
4	negative control	926	1.21469	345	16	0.05	501	0.657193	155	8	0.05	860	1.12811	322	17	0.05
4	RPL15; ribosomal protein L15	667	0.874945	295	23	0.08	918	1.2042	306	17	0.06	560	0.734587	209	24	0.11
4	RPL17; ribosomal protein L17	391	0.512899	134	10	0.07	172	0.225623	122	72	0.59	333	0.436817	222	89	0.4
4	RPL18; ribosomal protein L18	135	0.177088	101	61	0.6	226	0.296458	176	75	0.43	276	0.362046	127	75	0.59
4	RPL18A; ribosomal protein L18a	164	0.215129	111	68	0.61	581	0.762134	204	35	0.17	128	0.167906	95	44	0.46
4	RPL19; ribosomal protein L19	83	0.108876	56	42	0.75	658	0.863139	238	15	0.06	131	0.171841	61	33	0.54
4	RPL21; ribosomal protein L21	59	0.077394	19	17	0.89	43	0.056406	21	14	0.67	137	0.179711	60	51	0.85
4	RPL22; ribosomal protein L22	709	0.930039	294	16	0.05	998	1.30914	505	48	0.1	520	0.682116	172	15	0.09
4	RPL22L1; ribosomal protein L22-like 1	339	0.444687	124	6	0.05	950	1.24617	264	20	0.08	696	0.912986	238	21	0.09
4	RPL23; ribosomal protein L23	123	0.161347	82	34	0.41	139	0.182335	86	50	0.58	593	0.777875	253	24	0.09
4	RPL23A; ribosomal protein L23a	442	0.579799	123	5	0.04	703	0.922169	230	34	0.15	n.d.	n.d.	n.d.	n.d.	n.d.
4	RPL24; ribosomal protein L24	325	0.426323	93	43	0.46	205	0.268911	94	65	0.69	111	0.145606	60	36	0.6
4	RPL26; ribosomal protein L26	215	0.282029	84	36	0.43	303	0.397464	164	58	0.35	262	0.343682	159	76	0.48
4	RPL26L1; ribosomal protein L26-like 1	715	0.93791	339	19	0.06	571	0.749016	82	11	0.13	930	1.21994	376	28	0.07
4	RPL27; ribosomal protein L27	122	0.160035	86	49	0.57	153	0.2007	56	34	0.61	99	0.129864	59	32	0.54
4	RPL27A; ribosomal protein L27a	59	0.077394	30	22	0.73	130	0.170529	52	37	0.71	111	0.145606	65	35	0.54
4	RPL28; ribosomal protein L28	702	0.920857	319	21	0.07	506	0.663752	327	80	0.24	563	0.738522	163	17	0.1
4	RPL29; ribosomal protein L29	797	1.04547	43	0	0	585	0.767381	180	34	0.19	561	0.735899	228	25	0.11
4	RPL30; ribosomal protein L30	173	0.226935	121	85	0.7	135	0.177088	70	35	0.5	218	0.285964	140	90	0.64
4	XPO1; exportin 1 (CRM1 homolog; yeast)	89	0.116747	68	33	0.49	94	0.123306	66	28	0.42	323	0.423699	139	75	0.54
5	negative control	713	0.784954	352	5	0.0142045	1184	1.30349	631	0	0	828	0.91156	416	6	0.0144231
5	MRPL9; mitochondrial ribosomal protein L9	906	0.997431	574	4	0.00696864	581	0.639633	252	21	0.0833333	615	0.677064	375	2	0.00533333
5	RPL31; ribosomal protein L31	411	0.452477	272	78	0.286765	196	0.21578	167	153	0.916168	150	0.165138	135	124	0.918519
5	RPL32; ribosomal protein L32	549	0.604404	285	0	0	795	0.875229	241	14	0.0580913	549	0.604404	350	0	0
5	RPL34; ribosomal protein L34	864	0.951193	298	0	0	923	1.01615	443	2	0.00451467	805	0.886239	428	5	0.0116822
5	RPL35; ribosomal protein L35	902	0.993028	475	14	0.0294737	188	0.206972	171	159	0.929825	298	0.328073	171	138	0.807018
5	RPL35A; ribosomal protein L35a	163	0.17945	118	103	0.872881	354	0.389725	51	4	0.0784314	209	0.230092	173	159	0.919075
5	RPL36; ribosomal protein L36	248	0.273028	191	179	0.937173	160	0.176147	118	72	0.610169	204	0.224587	131	62	0.473282
5	RPL36A; ribosomal protein L36a	104	0.114495	82	75	0.914634	525	0.577982	174	74	0.425287	109	0.12	98	87	0.887755
5	RPL36AL; ribosomal protein L36a-like	782	0.860917	318	0	0	207	0.22789	155	139	0.896774	796	0.87633	474	1	0.0021097
5	RPL37; ribosomal protein L37	226	0.248807	189	163	0.862434	462	0.508624	218	6	0.0275229	716	0.788257	443	0	0
5	RPL37A; ribosomal protein L37a	418	0.460183	83	2	0.0240964	185	0.20367	143	120	0.839161	288	0.317064	205	166	0.809756
5	RPL38; ribosomal protein L38	194	0.213578	169	144	0.852071	634	0.697982	194	28	0.14433	219	0.241101	192	149	0.776042
5	RPL39; ribosomal protein L39	485	0.533945	242	130	0.53719	461	0.507523	115	18	0.156522	453	0.498716	126	21	0.166667
5	RPL39L; ribosomal protein L39-like	1018	1.12073	511	7	0.0136986	703	0.773945	304	2	0.00657895	581	0.639633	354	4	0.0112994
5	RPL41; ribosomal protein L41	723	0.795963	275	2	0.00727273	589	0.64844	326	0	0	569	0.626422	354	1	0.00282486
5	RPLP0; ribosomal protein; large; P0	161	0.177248	135	102	0.755556	283	0.31156	196	98	0.5	184	0.202569	176	101	0.573864
5	RPLP1; ribosomal protein; large; P1	869	0.956697	314	0	0	87	0.09578	68	30	0.441176	235	0.258716	186	47	0.252688
5	RPLP2; ribosomal protein; large; P2	219	0.241101	205	80	0.390244	184	0.202569	172	88	0.511628	119	0.131009	116	50	0.431034
5	XPO1; exportin 1 (CRM1 homolog; yeast)	368	0.405138	253	237	0.936759	145	0.159633	92	78	0.847826	129	0.142018	96	75	0.78125
6	negative control	1142	1.09213	426	7	0.0164319	1199	1.14664	471	15	0.0318471	796	0.761237	367	26	0.0708447
6	AAAS; achalasia; adrenocortical insufficiency; alacrimia (Allgrove; triple-A)	1090	1.0424	450	4	0.00888889	720	0.688556	358	10	0.03	928	0.887472	381	25	0.07
6	NUP107; nucleoporin 107kDa	509	0.486771	216	16	0.07	610	0.58336	294	10	0.03	420	0.401658	211	61	0.29
6	NUP133; nucleoporin 133kDa	699	0.668473	355	9	0.03	1018	0.973542	486	27	0.06	923	0.88269	391	15	0.04
6	NUP160; nucleoporin 160kDa	701	0.670386	337	145	0.43	720	0.688556	317	44	0.14	789	0.754543	430	70	0.16
6	NUP205; nucleoporin 205kDa	992	0.948677	349	2	0.01	420	0.401658	196	149	0.76	806	0.7708	333	96	0.29
6	NUP214; nucleoporin 214kDa	514	0.491552	248	220	0.89	692	0.661779	320	154	0.48	732	0.700032	330	153	0.46
6	NUP37; nucleoporin 37kDa	936	0.895123	517	39	0.08	1312	1.2547	530	20	0.04	665	0.635958	289	5	0.02
6	NUP43; nucleoporin 43kDa	699	0.668473	385	11	0.03	804	0.768887	348	10	0.03	777	0.743067	293	20	0.07
6	NUP54; nucleoporin 54kDa	786	0.751674	430	241	0.56	465	0.444692	273	136	0.5	537	0.513548	355	206	0.58
6	NUP62; nucleoporin 62kDa	947	0.905642	431	4	0.01	887	0.848263	446	14	0.03	723	0.691425	328	17	0.05
6	NUP85; nucleoporin 85kDa	818	0.782276	338	13	0.04	823	0.787058	405	18	0.04	997	0.953459	430	48	0.11
6	NUP88; nucleoporin 88kDa	608	0.581447	264	138	0.52	960	0.918075	395	89	0.23	977	0.934332	429	102	0.24
6	NUP98; nucleoporin 98kDa	647	0.618744	255	184	0.72	1000	0.956328	494	128	0.26	498	0.476251	241	159	0.66
6	NUPL1; nucleoporin like 1	686	0.656041	390	221	0.57	346	0.330889	163	106	0.65	856	0.818617	476	230	0.48
6	NUPL2; nucleoporin like 2	1212	1.15907	504	20	0.04	936	0.895123	385	18	0.05	970	0.927638	532	21	0.04
6	RANBP2; RAN binding protein 2	701	0.670386	289	26	0.09	913	0.873127	343	5	0.01	1119	1.07013	430	36	0.08
6	SEC13; SEC13 homolog (S. cerevisiae)	781	0.746892	326	65	0.2	925	0.884603	362	18	0.05	718	0.686643	318	134	0.42
6	SEH1L; SEH1-like (S. cerevisiae)	596	0.569971	312	9	0.03	489	0.467644	211	6	0.03	683	0.653172	280	2	0.01
6	XPO1; exportin 1 (CRM1 homolog; yeast)	425	0.406439	196	140	0.71	222	0.212305	115	95	0.83	283	0.270641	151	128	0.85
7	negative control	637	0.98913	243	3	0.01	443	0.687888	220	28	0.13	852	1.32298	398	23	0.06
7	CETN2; centrin; EF-hand protein; 2	502	0.779503	198	3	0.02	636	0.987578	281	12	0.04	846	1.31367	416	32	0.08
7	ELAVL1; ELAV (embryonic lethal; abnormal vision; Drosophila)-like 1 (Hu antigen R)	724	1.12422	286	11	0.04	894	1.3882	488	21	0.04	712	1.10559	366	8	0.02
7	LOC646565; similar to nuclear RNA export factor 3	413	0.641304	244	7	0.03	775	1.20342	279	7	0.03	678	1.05279	323	18	0.06
7	NUP153; nucleoporin 153kDa	513	0.796584	193	34	0.18	545	0.846273	300	21	0.07	677	1.05124	274	54	0.2
7	NUP155; nucleoporin 155kDa	992	1.54037	418	4	0.01	915	1.42081	352	8	0.02	652	1.01242	254	46	0.18
7	NUP188; nucleoporin 188kDa	571	0.886646	248	1	0	690	1.07143	221	3	0.01	664	1.03106	264	20	0.08
7	NUP210; nucleoporin 210kDa	492	0.763975	267	10	0.04	524	0.813665	222	11	0.05	840	1.30435	355	10	0.03
7	NUP210L; nucleoporin 210kDa-like	296	0.459627	139	3	0.02	497	0.771739	180	6	0.03	734	1.13975	290	4	0.01
7	NUP35; nucleoporin 35kDa	1017	1.57919	316	4	0.01	852	1.32298	328	1	0	907	1.40838	392	26	0.07
7	NUP50; nucleoporin 50kDa	373	0.579193	128	14	0.11	687	1.06677	355	34	0.1	719	1.11646	320	37	0.12
7	NUP93; nucleoporin 93kDa	527	0.818323	237	147	0.62	722	1.12112	338	150	0.44	1174	1.82298	519	18	0.03
7	POM121; POM121 membrane glycoprotein (rat)	442	0.686335	193	13	0.07	510	0.791925	211	5	0.02	962	1.49379	380	31	0.08
7	RAE1; RAE1 RNA export 1 homolog (S. pombe)	596	0.925466	306	152	0.5	370	0.574534	188	179	0.95	480	0.745342	281	188	0.67
7	RNUXA; RNA U; small nuclear RNA export adaptor (phosphorylation regulated)	822	1.2764	444	18	0.04	521	0.809006	298	31	0.1	936	1.45342	405	6	0.01
7	THOC4; THO complex 4	572	0.888199	275	19	0.07	799	1.24068	374	7	0.02	924	1.43478	430	11	0.03
7	TMEM48; transmembrane protein 48	836	1.29814	362	15	0.04	986	1.53106	417	1	0	1138	1.76708	412	9	0.02
7	TPR; translocated promoter region (to activated MET oncogene)	429	0.666149	179	0	0	1058	1.64286	493	9	0.02	519	0.805901	210	0	0
7	XPO1; exportin 1 (CRM1 homolog; yeast)	414	0.642857	246	198	0.8	359	0.557453	187	145	0.78	203	0.315217	97	84	0.87
8	negative control	1028	1.49927	415	0	0	422	0.615459	190	0	0	607	0.88527	289	4	0.01
8	CSE1L; CSE1 chromosome segregation 1-like (yeast)	862	1.25717	352	7	0.02	840	1.22508	282	8	0.03	429	0.625668	296	7	0.02
8	IPO4; importin 4	489	0.713175	280	3	0.01	519	0.756928	190	5	0.03	560	0.816723	298	3	0.01
8	IPO7; importin 7	519	0.756928	206	2	0.01	1136	1.65678	565	0	0	860	1.25425	330	2	0.01
8	KPNA1; karyopherin alpha 1 (importin alpha 5)	640	0.933398	287	12	0.04	959	1.39864	408	2	0	769	1.12154	311	0	0
8	KPNA5; karyopherin alpha 5 (importin alpha 6)	595	0.867769	342	3	0.01	746	1.08799	373	18	0.05	625	0.911522	288	15	0.05
8	KPNA6; karyopherin alpha 6 (importin alpha 7)	577	0.841517	289	5	0.02	676	0.985902	321	3	0.01	465	0.678172	154	6	0.04
8	KPNB1; karyopherin (importin) beta 1	768	1.12008	356	2	0.01	791	1.15362	343	2	0.01	365	0.532329	163	1	0.01
8	RANBP17; RAN binding protein 17	762	1.11133	370	4	0.01	525	0.765678	203	0	0	899	1.31113	444	19	0.04
8	RANBP6; RAN binding protein 6	1106	1.61303	546	2	0	921	1.34322	359	17	0.05	741	1.0807	359	3	0.01
8	TNPO1; transportin 1	644	0.939232	348	2	0.01	637	0.929023	270	2	0.01	537	0.783179	208	0	0
8	TNPO2; transportin 2 (importin 3; karyopherin beta 2b)	760	1.10841	353	3	0.01	917	1.33739	300	8	0.03	660	0.962567	278	8	0.03
8	TNPO3; transportin 3	748	1.09091	305	4	0.01	561	0.818182	245	26	0.11	447	0.65192	201	0	0
8	XPO1; exportin 1 (CRM1 homolog; yeast)	563	0.821099	301	233	0.77	829	1.20904	336	117	0.35	268	0.39086	119	83	0.7
8	XPO1; exportin 1 (CRM1 homolog; yeast)	657	0.958192	350	127	0.36	253	0.368984	100	44	0.44	286	0.417112	154	4	0.03
8	XPO4; exportin 4	357	0.520661	152	0	0	615	0.896937	245	1	0	610	0.889645	267	13	0.05
8	XPO5; exportin 5 (EXP5)	892	1.30092	323	12	0.04	627	0.914439	302	82	0.27	650	0.947982	259	23	0.09
8	XPO6; exportin 6	1066	1.55469	459	6	0.01	549	0.800681	272	5	0.02	412	0.600875	187	5	0.03
8	XPO7; exportin 7	894	1.30384	424	9	0.02	640	0.933398	176	4	0.02	1019	1.48615	441	4	0.01
8	XPOT; exportin; tRNA (nuclear export receptor for tRNAs) (EXPT)	377	0.54983	215	4	0.02	712	1.03841	303	4	0.01	725	1.05737	315	5	0.02
9	negative control	730	0.952174	283	6	0.02	755	0.984783	381	5	0.01	815	1.06304	374	5	0.01
9	IPO11; importin 11	485	0.632609	148	2	0.01	839	1.09435	418	9	0.02	529	0.69	171	1	0.01
9	IPO13; importin 13	573	0.747391	202	3	0.01	595	0.776087	316	1	0	515	0.671739	233	3	0.01
9	IPO8; importin 8	798	1.04087	438	6	0.01	741	0.966522	368	2	0.01	645	0.841304	334	3	0.01
9	IPO9; importin 9	636	0.829565	259	5	0.02	666	0.868696	344	2	0.01	453	0.59087	205	2	0.01
9	NUTF2; nuclear transport factor 2	76	0.09913	48	44	0.92	460	0.6	175	92	0.53	184	0.24	70	47	0.67
9	NXF1; nuclear RNA export factor 1 (TAP)	703	0.916957	178	2	0.01	586	0.764348	240	6	0.03	12	0.015652	0	0	#DIV/0!
9	NXF2; nuclear RNA export factor 2	1010	1.31739	412	9	0.02	748	0.975652	288	2	0.01	590	0.769565	217	10	0.05
9	NXF3; nuclear RNA export factor 3	730	0.952174	229	4	0.02	207	0.27	49	1	0.02	711	0.927391	290	6	0.02
9	NXF5; nuclear RNA export factor 5	556	0.725217	217	4	0.02	1008	1.31478	484	2	0	623	0.812609	262	4	0.02
9	NXT1; NTF2-like export factor 1	880	1.14783	321	10	0.03	953	1.24304	402	2	0	758	0.988696	286	4	0.01
9	NXT2; nuclear transport factor 2-like export factor 2	472	0.615652	187	8	0.04	976	1.27304	376	12	0.03	820	1.06957	431	19	0.04
9	RAN; RAN; member RAS oncogene family	968	1.26261	497	12	0.02	537	0.700435	188	3	0.02	643	0.838696	412	47	0.11
9	RANBP1; RAN binding protein 1	658	0.858261	261	6	0.02	489	0.637826	249	38	0.15	853	1.11261	364	28	0.08
9	RANBP3; RAN binding protein 3	439	0.572609	222	0	0	588	0.766957	310	5	0.02	604	0.787826	272	14	0.05
9	RANBP5; RAN binding protein 5	818	1.06696	229	4	0.02	424	0.553043	220	5	0.02	1048	1.36696	505	6	0.01
9	RANGAP1; Ran GTPase activating protein 1	780	1.01739	247	4	0.02	827	1.0787	325	5	0.02	629	0.820435	303	3	0.01
9	RCC1; regulator of chromosome condensation 1	646	0.842609	279	16	0.06	616	0.803478	295	87	0.29	582	0.75913	275	53	0.19
9	RGPD2; RANBP2-like and GRIP domain containing 2	601	0.783913	234	3	0.01	723	0.943043	317	2	0.01	774	1.00957	325	12	0.04
9	XPO1; exportin 1 (CRM1 homolog; yeast)	241	0.314348	130	95	0.73	245	0.319565	160	141	0.88	117	0.152609	60	54	0.9
10	negative control	951	1.43656	424	5	0.01	644	0.97281	331	42	0.13	391	0.590634	195	7	0.04
10	BYSL; bystin-like (ENP1)	566	0.854985	292	8	0.03	447	0.675227	172	1	0.01	779	1.17674	360	19	0.05
10	CSNK1D; casein kinase 1; delta	528	0.797583	254	15	0.06	826	1.24773	405	10	0.02	686	1.03625	304	19	0.06
10	CSNK1E; casein kinase 1; epsilon	649	0.980363	277	0	0	974	1.4713	468	6	0.01	492	0.743202	255	24	0.09
10	CSNK1G3; casein kinase 1; gamma 3	564	0.851964	269	1	0	640	0.966767	211	4	0.02	726	1.09668	256	9	0.04
10	DDX3X; DEAD (Asp-Glu-Ala-Asp) box polypeptide 3; X-linked	922	1.39275	387	7	0.02	777	1.17372	292	11	0.04	699	1.05589	282	17	0.06
10	DDX3Y; DEAD (Asp-Glu-Ala-Asp) box polypeptide 3; Y-linked	485	0.732628	288	5	0.02	621	0.938066	272	5	0.02	686	1.03625	280	12	0.04
10	DIMT1L; DIM1 dimethyladenosine transferase 1-like (S. cerevisiae)	687	1.03776	319	5	0.02	690	1.0423	327	18	0.06	487	0.73565	237	6	0.03
10	EIF2AK4; eukaryotic translation initiation factor 2 alpha kinase 4	606	0.915408	263	0	0	858	1.29607	276	1	0	594	0.897281	279	33	0.12
10	ELP2; elongation protein 2 homolog (S. cerevisiae)	682	1.03021	258	1	0	889	1.3429	357	17	0.05	130	0.196375	63	2	0.03
10	HDLBP; high density lipoprotein binding protein (vigilin)	637	0.962236	376	2	0.01	563	0.850453	245	6	0.02	545	0.823263	259	1	0
10	IKBKAP; inhibitor of kappa light polypeptide gene enhancer in B-cells; kinase complex-associated protein	438	0.661631	188	8	0.04	980	1.48036	331	6	0.02	418	0.63142	123	5	0.04
10	LTV1; LTV1 homolog (S. cerevisiae)	646	0.975831	313	9	0.03	639	0.965257	266	7	0.03	836	1.26284	285	10	0.04
10	PNO1; partner of NOB1 homolog (S. cerevisiae) (DIM2)	570	0.861027	285	3	0.01	518	0.782477	248	4	0.02	873	1.31873	304	3	0.01
10	RIOK2; RIO kinase 2 (yeast) (RIO2)	626	0.945619	285	5	0.02	852	1.28701	338	14	0.04	718	1.08459	260	0	0
10	RRP12; ribosomal RNA processing 12 homolog (S. cerevisiae)	860	1.29909	385	19	0.05	594	0.897281	281	14	0.05	606	0.915408	256	17	0.07
10	SUPT5H; suppressor of Ty 5 homolog (S. cerevisiae)	597	0.901813	266	9	0.03	556	0.839879	195	2	0.01	691	1.04381	238	15	0.06
10	TSR1; TSR1; 20S rRNA accumulation; homolog (S. cerevisiae)	588	0.888218	243	10	0.04	843	1.27341	335	13	0.04	497	0.750755	248	3	0.01
10	WDR46; WD repeat domain 46	324	0.489426	129	7	0.05	707	1.06798	284	11	0.04	466	0.703927	260	5	0.02
10	XPO1; exportin 1 (CRM1 homolog; yeast)	688	1.03927	428	125	0.29	301	0.454683	163	114	0.7	417	0.629909	202	113	0.56
11	negative control	411	0.681592	211	9	0.04	855	1.41791	411	21	0.05	543	0.900498	285	50	0.18
11	BOP1; block of proliferation 1	608	1.00829	308	37	0.12	406	0.6733	164	6	0.04	793	1.31509	287	24	0.08
11	DDX18; DEAD (Asp-Glu-Ala-Asp) box polypeptide 18	967	1.60365	527	41	0.08	508	0.842454	206	13	0.06	581	0.963516	285	21	0.07
11	DDX54; DEAD (Asp-Glu-Ala-Asp) box polypeptide 54	636	1.05473	262	21	0.08	501	0.830846	227	8	0.04	528	0.875622	311	37	0.12
11	DDX5; DEAD (Asp-Glu-Ala-Asp) box polypeptide 5	783	1.29851	363	40	0.11	594	0.985075	317	18	0.06	392	0.650083	269	12	0.04
11	DHDH; dihydrodiol dehydrogenase (dimeric)	348	0.577114	129	35	0.27	603	1	279	16	0.06	602	0.998342	375	98	0.26
11	EIF4G1; eukaryotic translation initiation factor 4 gamma; 1	631	1.04643	349	72	0.21	386	0.640133	247	67	0.27	969	1.60696	604	197	0.33
11	EIF4G2; eukaryotic translation initiation factor 4 gamma; 2	629	1.04312	222	35	0.16	627	1.0398	249	7	0.03	940	1.55887	359	38	0.11
11	EIF4G3; eukaryotic translation initiation factor 4 gamma; 3	581	0.963516	275	30	0.11	514	0.852405	278	7	0.03	627	1.0398	345	23	0.07
11	GNB2L1; guanine nucleotide binding protein (G protein); beta polypeptide 2-like 1	432	0.716418	144	9	0.06	430	0.713101	221	8	0.04	431	0.71476	262	10	0.04
11	GTPBP4; GTP binding protein 4	684	1.13433	348	29	0.08	683	1.13267	326	24	0.07	757	1.25539	402	9	0.02
11	NOB1; NIN1/RPN12 binding protein 1 homolog (S. cerevisiae)	743	1.23217	276	24	0.09	708	1.17413	346	11	0.03	594	0.985075	371	61	0.16
11	NOC2L; nucleolar complex associated 2 homolog (S. cerevisiae)	631	1.04643	323	33	0.1	679	1.12604	338	41	0.12	601	0.996683	308	46	0.15
11	NOL14; nucleolar protein 14	501	0.830846	230	50	0.22	794	1.31675	397	41	0.1	515	0.854063	316	19	0.06
11	NOL1; nucleolar protein 1; 120kDa	424	0.703151	226	27	0.12	719	1.19237	280	26	0.09	460	0.762852	256	13	0.05
11	PA2G4; proliferation-associated 2G4; 38kDa (EBP1)	701	1.16252	366	10	0.03	572	0.94859	191	10	0.05	551	0.913765	294	34	0.12
11	PES1; pescadillo homolog 1; containing BRCT domain (zebrafish)	767	1.27197	302	77	0.25	551	0.913765	177	9	0.05	726	1.20398	325	8	0.02
11	RSL1D1; ribosomal L1 domain containing 1	742	1.23051	319	129	0.4	504	0.835821	323	41	0.13	728	1.2073	373	13	0.03
11	WBSCR22; Williams Beuren syndrome chromosome region 22	519	0.860697	253	75	0.3	550	0.912106	342	16	0.05	682	1.13101	305	34	0.11
11	XPO1; exportin 1 (CRM1 homolog; yeast)	485	0.804312	297	229	0.77	80	0.13267	55	52	0.95	273	0.452736	202	104	0.51
12	negative control	551	0.792046	191	6	0.03	707	1.01629	262	6	0.02	829	1.19166	298	5	0.02
12	DDX27; DEAD (Asp-Glu-Ala-Asp) box polypeptide 27	902	1.2966	266	8	0.03	707	1.01629	201	11	0.05	864	1.24197	245	15	0.06
12	DDX55; DEAD (Asp-Glu-Ala-Asp) box polypeptide 55	744	1.06948	237	3	0.01	320	0.45999	147	2	0.01	973	1.39866	313	1	0
12	DKC1; dyskeratosis congenita 1; dyskerin	275	0.395304	127	5	0.04	670	0.963105	187	3	0.02	849	1.22041	207	2	0.01
12	EBNA1BP2; EBNA1 binding protein 2	544	0.781984	197	4	0.02	838	1.2046	239	8	0.03	379	0.544801	183	10	0.05
12	FTSJ3; FtsJ homolog 3 (E. coli)	742	1.0666	206	33	0.16	631	0.907044	84	4	0.05	828	1.19023	275	7	0.03
12	GLTSCR2; glioma tumor suppressor candidate region gene 2	588	0.845232	232	41	0.18	550	0.790609	132	16	0.12	382	0.549114	71	11	0.15
12	GNL1; guanine nucleotide binding protein-like 1	450	0.646862	88	4	0.05	523	0.751797	166	14	0.08	750	1.0781	293	6	0.02
12	GNL2; guanine nucleotide binding protein-like 2 (nucleolar)	460	0.661236	186	60	0.32	639	0.918543	126	35	0.28	393	0.564926	150	91	0.61
12	GNL3; guanine nucleotide binding protein-like 3 (nucleolar)	520	0.747484	144	6	0.04	466	0.669861	186	6	0.03	456	0.655486	230	5	0.02
12	GNL3L; guanine nucleotide binding protein-like 3 (nucleolar)-like	739	1.06229	152	8	0.05	576	0.827983	144	3	0.02	738	1.06085	213	5	0.02
12	LSG1; large subunit GTPase 1 homolog (S. cerevisiae)	360	0.517489	142	3	0.02	820	1.17873	282	11	0.04	561	0.806421	192	5	0.03
12	MDN1; MDN1; midasin homolog (yeast)	320	0.45999	121	23	0.19	235	0.337805	57	15	0.26	341	0.490177	145	42	0.29
12	NAP1L1; nucleosome assembly protein 1-like 1	453	0.651174	87	15	0.17	482	0.692861	250	61	0.24	681	0.978917	267	4	0.01
12	NAP1L4; nucleosome assembly protein 1-like 4	521	0.748922	162	1	0.01	677	0.973167	231	7	0.03	798	1.1471	276	9	0.03
12	NLE1; notchless homolog 1 (Drosophila)	605	0.869669	235	4	0.02	584	0.839483	200	1	0.01	375	0.539051	147	1	0.01
12	NMD3; NMD3 homolog (S. cerevisiae)	432	0.620987	157	63	0.4	346	0.497365	90	9	0.1	853	1.22616	317	51	0.16
12	SDAD1; SDA1 domain containing 1	681	0.978917	164	7	0.04	445	0.639674	131	40	0.31	395	0.567801	104	27	0.26
12	WDR12; WD repeat domain 12	574	0.825108	148	4	0.03	464	0.666986	154	37	0.24	575	0.826545	258	25	0.1
12	XPO1; exportin 1 (CRM1 homolog; yeast)	289	0.415429	154	136	0.88	44	0.063249	34	27	0.79	180	0.258745	84	74	0.88
13	negative control	857	1.5088	353	6	0.02	376	0.661972	168	4	0.02	471	0.829225	236	1	0
13	CEBPZ; CCAAT/enhancer binding protein zeta	612	1.07746	182	24	0.13	368	0.647887	157	3	0.02	515	0.90669	220	37	0.17
13	DHX15; DEAH (Asp-Glu-Ala-His) box polypeptide 15	629	1.10739	259	3	0.01	420	0.739437	308	13	0.04	512	0.901408	235	4	0.02
13	DHX8; DEAH (Asp-Glu-Ala-His) box polypeptide 8	523	0.920775	215	2	0.01	485	0.853873	188	3	0.02	323	0.568662	116	1	0.01
13	FBL; fibrillarin	252	0.443662	113	48	0.42	527	0.927817	249	13	0.05	593	1.04401	194	47	0.24
13	HEATR1; HEAT repeat containing 1	345	0.607394	191	22	0.12	512	0.901408	254	26	0.1	688	1.21127	312	31	0.1
13	KIAA0409; KIAA0409	381	0.670775	181	1	0.01	759	1.33627	263	4	0.02	535	0.941901	256	13	0.05
13	NOC3L; nucleolar complex associated 3 homolog (S. cerevisiae)	462	0.81338	197	4	0.02	676	1.19014	197	7	0.04	382	0.672535	195	6	0.03
13	NOL5A; nucleolar protein 5A (56kDa with KKE/D repeat)	393	0.691901	162	23	0.14	214	0.376761	66	7	0.11	236	0.415493	68	8	0.12
13	NOP5/NOP58; nucleolar protein NOP5/NOP58	211	0.371479	51	30	0.59	680	1.19718	287	15	0.05	331	0.582746	159	11	0.07
13	PAK1IP1; PAK1 interacting protein 1	628	1.10563	272	5	0.02	433	0.762324	217	4	0.02	694	1.22183	280	5	0.02
13	PDCD11; programmed cell death 11	510	0.897887	235	26	0.11	476	0.838028	242	19	0.08	544	0.957746	183	1	0.01
13	PPAN; peter pan homolog (Drosophila)	679	1.19542	334	10	0.03	369	0.649648	180	1	0.01	655	1.15317	292	10	0.03
13	PUM1; pumilio homolog 1 (Drosophila)	507	0.892606	176	4	0.02	473	0.832746	107	3	0.03	407	0.716549	149	2	0.01
13	PUM2; pumilio homolog 2 (Drosophila)	542	0.954225	216	6	0.03	591	1.04049	238	5	0.02	578	1.01761	242	2	0.01
13	RBM34; RNA binding motif protein 34	838	1.47535	307	4	0.01	564	0.992958	201	3	0.01	484	0.852113	235	2	0.01
13	RRP9; ribosomal RNA processing 9; small subunit (SSU) processome component; homolog (yeast)	475	0.836268	223	6	0.03	449	0.790493	248	17	0.07	520	0.915493	163	3	0.02
13	XPO1; exportin 1 (CRM1 homolog; yeast)	182	0.320423	98	78	0.8	159	0.27993	78	66	0.85	129	0.227113	62	57	0.92
13	XRN1; 5'-3' exoribonuclease 1	995	1.75176	502	20	0.04	940	1.65493	361	4	0.01	825	1.45246	359	5	0.01
13	XRN2; 5'-3' exoribonuclease 2	581	1.02289	220	2	0.01	515	0.90669	244	8	0.03	805	1.41725	407	10	0.02
14	negative control	709	1.30251	322	12	0.04	515	0.946111	248	9	0.04	409	0.751378	196	11	0.06
14	AATF; apoptosis antagonizing transcription factor	669	1.22903	303	5	0.02	543	0.997551	204	11	0.05	83	0.15248	28	7	0.25
14	BXDC2; brix domain containing 2	765	1.40539	277	12	0.04	895	1.64421	481	4	0.01	660	1.21249	249	24	0.1
14	BXDC5; brix domain containing 5	899	1.65156	448	8	0.02	469	0.861604	195	12	0.06	664	1.21984	271	11	0.04
14	C15orf15; chromosome 15 open reading frame 15	555	1.0196	275	47	0.17	613	1.12615	324	43	0.13	502	0.922229	203	34	0.17
14	HSPC111; hypothetical protein HSPC111	532	0.977342	268	8	0.03	646	1.18677	322	44	0.14	86	0.157991	39	4	0.1
14	KRR1; KRR1; small subunit (SSU) processome component; homolog (yeast)	667	1.22535	352	13	0.04	711	1.30618	294	31	0.11	665	1.22168	260	18	0.07
14	MKI67IP; MKI67 (FHA domain) interacting nucleolar phosphoprotein	301	0.55297	107	9	0.08	559	1.02694	277	5	0.02	689	1.26577	299	8	0.03
14	MRTO4; mRNA turnover 4 homolog (S. cerevisiae)	865	1.5891	329	120	0.36	460	0.84507	220	5	0.02	758	1.39253	293	32	0.11
14	MT1E; metallothionein 1E	800	1.46969	388	16	0.04	1105	2.03001	511	3	0.01	807	1.48255	409	24	0.06
14	NIP7; nuclear import 7 homolog (S. cerevisiae)	509	0.935089	226	8	0.04	788	1.44764	282	15	0.05	445	0.817514	222	5	0.02
14	PABPC1; poly(A) binding protein; cytoplasmic 1	491	0.902021	250	0	0	796	1.46234	470	41	0.09	743	1.36497	332	13	0.04
14	PABPC1L; poly(A) binding protein; cytoplasmic 1-like	508	0.933252	189	5	0.03	154	0.282915	80	5	0.06	704	1.29333	258	18	0.07
14	PABPC4; poly(A) binding protein; cytoplasmic 4 (inducible form)	754	1.38518	330	7	0.02	411	0.755052	198	2	0.01	651	1.19596	306	5	0.02
14	RRP1; ribosomal RNA processing 1 homolog (S. cerevisiae)	680	1.24924	376	18	0.05	453	0.832211	145	5	0.03	499	0.916718	168	7	0.04
14	RRP1B; ribosomal RNA processing 1 homolog B (S. cerevisiae)	417	0.766075	148	2	0.01	726	1.33374	292	12	0.04	419	0.769749	163	10	0.06
14	TEX10; testis expressed 10	754	1.38518	342	14	0.04	341	0.626454	209	6	0.03	767	1.40906	417	73	0.18
14	TINP1; TGF beta-inducible nuclear protein 1	573	1.05266	287	10	0.03	739	1.35762	348	8	0.02	342	0.628291	90	9	0.1
14	WDR3; WD repeat domain 3	789	1.44948	416	4	0.01	837	1.53766	288	12	0.04	156	0.286589	59	1	0.02
14	XPO1; exportin 1 (CRM1 homolog; yeast)	451	0.828536	225	103	0.46	540	0.992039	224	119	0.53	308	0.56583	146	98	0.67
15	negative control	670	0.792274	278	13	0.05	863	1.0205	393	15	0.04	1004	1.18723	433	7	0.02
15	BMS1; BMS1 homolog; ribosome assembly protein (yeast)	402	0.475365	221	3	0.01	437	0.516752	145	4	0.03	520	0.614899	311	39	0.13
15	CIRH1A; cirrhosis; autosomal recessive 1A (cirhin)	725	0.857312	248	17	0.07	570	0.674024	190	18	0.09	446	0.527395	272	67	0.25
15	DHX37; DEAH (Asp-Glu-Ala-His) box polypeptide 37	508	0.600709	147	24	0.16	594	0.702404	118	6	0.05	653	0.772172	246	17	0.07
15	EMG1; EMG1 nucleolar protein homolog (S. cerevisiae)	908	1.07371	316	7	0.02	854	1.00985	346	18	0.05	835	0.987387	380	11	0.03
15	IMP3; IMP3; U3 small nucleolar ribonucleoprotein; homolog (yeast)	530	0.626724	147	16	0.11	511	0.604257	251	11	0.04	777	0.918802	363	36	0.1
15	MPHOSPH10; M-phase phosphoprotein 10 (U3 small nucleolar ribonucleoprotein)	378	0.446985	185	25	0.14	934	1.10445	380	16	0.04	396	0.46827	236	31	0.13
15	NAT10; N-acetyltransferase 10	582	0.688214	135	3	0.02	604	0.714229	356	6	0.02	589	0.696492	222	8	0.04
15	NOC4L; nucleolar complex associated 4 homolog (S. cerevisiae)	722	0.853764	305	39	0.13	481	0.568782	172	16	0.09	500	0.59125	179	10	0.06
15	NOL10; nucleolar protein 10	616	0.728419	214	10	0.05	718	0.849034	238	17	0.07	1004	1.18723	420	10	0.02
15	NOL6; nucleolar protein family 6 (RNA-associated)	684	0.808829	347	57	0.16	441	0.521482	165	48	0.29	920	1.0879	505	74	0.15
15	PWP2; PWP2 periodic tryptophan protein homolog (yeast)	823	0.973197	288	14	0.05	602	0.711864	217	14	0.06	449	0.530942	220	22	0.1
15	TBL3; transducin (beta)-like 3	605	0.715412	280	20	0.07	343	0.405597	106	8	0.08	251	0.296807	150	13	0.09
15	UTP15; UTP15; U3 small nucleolar ribonucleoprotein; homolog (S. cerevisiae)	785	0.928262	365	25	0.07	803	0.949547	339	90	0.27	966	1.14229	429	132	0.31
15	UTP20; UTP20; small subunit (SSU) processome component; homolog (yeast)	842	0.995664	479	15	0.03	752	0.889239	546	157	0.29	512	0.605439	217	1	0
15	UTP6; UTP6; small subunit (SSU) processome component; homolog (yeast)	449	0.530942	230	20	0.09	349	0.412692	164	23	0.14	793	0.937722	336	7	0.02
15	WDR36; WD repeat domain 36	1033	1.22152	368	9	0.02	566	0.669294	224	13	0.06	509	0.601892	200	12	0.06
15	WDR75; WD repeat domain 75	800	0.945999	410	33	0.08	756	0.893969	253	84	0.33	439	0.519117	192	54	0.28
15	WDSOF1; WD repeats and SOF1 domain containing	571	0.675207	224	18	0.08	526	0.621994	155	6	0.04	335	0.396137	178	30	0.17
15	XPO1; exportin 1 (CRM1 homolog; yeast)	466	0.551045	244	220	0.9	196	0.23177	128	116	0.91	169	0.199842	103	88	0.85
16	negative control	826	0.938636	377	1	0	738	0.838636	317	4	0.01	1076	1.22273	447	3	0.01
16	BCCIP; BRCA2 and CDKN1A interacting protein	853	0.969318	330	4	0.01	1099	1.24886	577	8	0.01	855	0.971591	451	11	0.02
16	DDX10; DEAD (Asp-Glu-Ala-Asp) box polypeptide 10	406	0.461364	154	8	0.05	640	0.727273	279	6	0.02	530	0.602273	263	7	0.03
16	DDX31; DEAD (Asp-Glu-Ala-Asp) box polypeptide 31	793	0.901136	388	2	0.01	478	0.543182	177	2	0.01	409	0.464773	293	214	0.73
16	DDX49; DEAD (Asp-Glu-Ala-Asp) box polypeptide 49	502	0.570455	378	31	0.08	433	0.492045	395	45	0.11	670	0.761364	263	0	0
16	DDX51; DEAD (Asp-Glu-Ala-Asp) box polypeptide 51	684	0.777273	527	111	0.21	890	1.01136	297	2	0.01	461	0.523864	285	16	0.06
16	DDX52; DEAD (Asp-Glu-Ala-Asp) box polypeptide 52	688	0.781818	317	1	0	979	1.1125	390	1	0	793	0.901136	386	3	0.01
16	DDX56; DEAD (Asp-Glu-Ala-Asp) box polypeptide 56	930	1.05682	496	83	0.17	923	1.04886	428	2	0	700	0.795455	240	86	0.36
16	ESF1; ESF1; nucleolar pre-rRNA processing protein; homolog (S. cerevisiae)	409	0.464773	224	4	0.02	465	0.528409	264	2	0.01	460	0.522727	214	1	0
16	IMP4; IMP4; U3 small nucleolar ribonucleoprotein; homolog (yeast)	460	0.522727	308	4	0.01	441	0.501136	273	4	0.01	351	0.398864	165	4	0.02
16	NOLA1; nucleolar protein family A; member 1 (H/ACA small nucleolar RNPs)	778	0.884091	329	2	0.01	572	0.65	237	6	0.03	989	1.12386	474	5	0.01
16	PSMA6; proteasome (prosome; macropain) subunit; alpha type; 6	125	0.142045	74	27	0.36	81	0.092045	50	25	0.5	127	0.144318	71	42	0.59
16	RBM19; RNA binding motif protein 19	732	0.831818	381	1	0	258	0.293182	89	11	0.12	814	0.925	667	11	0.02
16	RCL1; RNA terminal phosphate cyclase-like 1	382	0.434091	202	9	0.04	781	0.8875	297	0	0	571	0.648864	276	1	0
16	RTCD1; RNA terminal phosphate cyclase domain 1	645	0.732955	337	1	0	542	0.615909	304	0	0	542	0.615909	243	5	0.02
16	UTP11L; UTP11-like; U3 small nucleolar ribonucleoprotein; (yeast)	324	0.368182	198	0	0	627	0.7125	269	0	0	508	0.577273	436	13	0.03
16	WDR18; WD repeat domain 18	409	0.464773	224	39	0.17	866	0.984091	537	3	0.01	926	1.05227	604	29	0.05
16	WDR43; WD repeat domain 43	627	0.7125	325	9	0.03	939	1.06705	488	41	0.08	541	0.614773	438	185	0.42
16	XPO1; exportin 1 (CRM1 homolog; yeast)	456	0.518182	323	263	0.81	163	0.185227	133	85	0.64	99	0.1125	75	51	0.68
16	ZNF593; zinc finger protein 593	368	0.418182	190	6	0.03	781	0.8875	521	1	0	981	1.11477	557	0	0
17	negative control	769	0.956468	353	6	0.02	763	0.949005	358	7	0.02	880	1.09453	372	24	0.06
17	DDX47; DEAD (Asp-Glu-Ala-Asp) box polypeptide 47	890	1.10696	297	54	0.18	611	0.75995	289	10	0.03	472	0.587065	296	5	0.02
17	DRG1; developmentally regulated GTP binding protein 1	765	0.951493	355	20	0.06	800	0.995025	281	22	0.08	744	0.925373	342	9	0.03
17	DRG2; developmentally regulated GTP binding protein 2	916	1.1393	485	11	0.02	866	1.07711	373	12	0.03	368	0.457711	139	2	0.01
17	EXOSC10; exosome component 10	560	0.696517	185	21	0.11	1036	1.28856	518	45	0.09	442	0.549751	247	21	0.09
17	GCN1L1; GCN1 general control of amino-acid synthesis 1-like 1 (yeast)	590	0.733831	355	31	0.09	947	1.17786	456	39	0.09	874	1.08706	493	14	0.03
17	GRWD1; glutamate-rich WD repeat containing 1	899	1.11816	349	22	0.06	910	1.13184	448	29	0.06	762	0.947761	255	35	0.14
17	IWS1; IWS1 homolog (S. cerevisiae)	618	0.768657	249	4	0.02	1287	1.60075	356	95	0.27	1174	1.4602	400	70	0.18
17	KRI1; KRI1 homolog (S. cerevisiae)	503	0.625622	228	62	0.27	818	1.01741	369	11	0.03	787	0.978856	306	19	0.06
17	NGDN; neuroguidin; EIF4E binding protein	540	0.671642	271	39	0.14	703	0.874378	294	19	0.06	492	0.61194	127	21	0.17
17	POLR2A; polymerase (RNA) II (DNA directed) polypeptide A; 220kDa	334	0.415423	183	25	0.14	286	0.355721	36	10	0.28	359	0.446517	166	9	0.05
17	RNASEN; ribonuclease type III; nuclear	691	0.859453	291	28	0.1	919	1.14304	415	18	0.04	734	0.912935	347	16	0.05
17	RRP15; ribosomal RNA processing 15 homolog (S. cerevisiae)	877	1.0908	376	10	0.03	773	0.961443	240	44	0.18	512	0.636816	182	62	0.34
17	RRS1; RRS1 ribosome biogenesis regulator homolog (S. cerevisiae)	783	0.973881	291	36	0.12	641	0.797264	195	27	0.14	729	0.906716	342	163	0.48
17	RUFY1; RUN and FYVE domain containing 1	788	0.9801	410	25	0.06	864	1.07463	445	19	0.04	709	0.881841	337	19	0.06
17	RWDD1; RWD domain containing 1	663	0.824627	207	22	0.11	614	0.763682	263	15	0.06	688	0.855721	359	6	0.02
17	WRNIP1; Werner helicase interacting protein 1	716	0.890547	224	15	0.07	694	0.863184	381	43	0.11	423	0.526119	182	19	0.1
17	XPO1; exportin 1 (CRM1 homolog; yeast)	296	0.368159	198	184	0.93	151	0.187811	91	85	0.93	138	0.171642	71	64	0.9
17	ZC3H15; zinc finger CCCH-type containing 15	816	1.01493	328	16	0.05	686	0.853234	373	10	0.03	706	0.878109	300	9	0.03
17	ZNF622; zinc finger protein 622 (ZPR9)	631	0.784826	234	18	0.08	485	0.603234	231	7	0.03	673	0.837065	333	9	0.03
18	negative control	615	0.792866	272	12	0.04	955	1.2312	417	12	0.03	757	0.975935	355	4	0.01
18	AAMP; angio-associated; migratory cell protein	438	0.564676	164	124	0.76	592	0.763214	262	80	0.31	461	0.594327	282	172	0.61
18	C14orf21; chromosome 14 open reading frame 21	497	0.640739	342	205	0.6	289	0.372583	189	42	0.22	795	1.02493	155	2	0.01
18	C8orf53; chromosome 8 open reading frame 53	459	0.591749	242	28	0.12	515	0.663945	289	52	0.18	963	1.24151	447	11	0.02
18	DDX17; DEAD (Asp-Glu-Ala-Asp) box polypeptide 17	476	0.613666	205	23	0.11	532	0.685862	107	4	0.04	629	0.810915	228	3	0.01
18	DUSP12; dual specificity phosphatase 12	940	1.21186	607	4	0.01	660	0.850881	162	2	0.01	709	0.914052	329	5	0.02
18	EIF4A3; eukaryotic translation initiation factor 4A; isoform 3	76	0.09798	29	15	0.52	554	0.714224	201	29	0.14	75	0.096691	34	11	0.32
18	EXOSC2; exosome component 2	666	0.858616	282	28	0.1	786	1.01332	377	7	0.02	483	0.62269	255	36	0.14
18	NOL12; nucleolar protein 12	615	0.792866	298	18	0.06	281	0.362269	76	8	0.11	736	0.948861	299	12	0.04
18	PWP1; PWP1 homolog (S. cerevisiae)	968	1.24796	497	2	0	840	1.08294	314	7	0.02	491	0.633004	275	9	0.03
18	REXO4; REX4; RNA exonuclease 4 homolog (S. cerevisiae)	732	0.943704	402	10	0.02	544	0.701332	225	14	0.06	1097	1.41427	527	8	0.02
18	RIOK1; RIO kinase 1 (yeast)	955	1.2312	416	10	0.02	686	0.884401	349	3	0.01	816	1.052	95	11	0.12
18	RIOK3; RIO kinase 3 (yeast)	510	0.657499	307	9	0.03	1094	1.4104	581	6	0.01	497	0.640739	205	36	0.18
18	RPP30; ribonuclease P/MRP 30kDa subunit	1158	1.49291	576	76	0.13	687	0.88569	276	24	0.09	631	0.813494	221	11	0.05
18	TSR2; TSR2; 20S rRNA accumulation; homolog (S. cerevisiae)	598	0.77095	287	38	0.13	556	0.716803	207	15	0.07	864	1.11388	298	2	0.01
18	UTP14A; UTP14; U3 small nucleolar ribonucleoprotein; homolog A (yeast)	786	1.01332	414	126	0.3	344	0.443489	94	12	0.13	963	1.24151	666	10	0.02
18	UTP14C; UTP14; U3 small nucleolar ribonucleoprotein; homolog C (yeast)	808	1.04168	289	5	0.02	592	0.763214	261	5	0.02	933	1.20284	320	18	0.06
18	UTP18; UTP18; small subunit (SSU) processome component; homolog (yeast)	580	0.747744	134	1	0.01	425	0.547916	136	7	0.05	591	0.761925	106	8	0.08
18	UTP3; UTP3; small subunit (SSU) processome component; homolog (S. cerevisiae)	538	0.693597	207	16	0.08	1050	1.35367	444	21	0.05	503	0.648474	238	12	0.05
18	XPO1; exportin 1 (CRM1 homolog; yeast)	320	0.412548	224	217	0.97	198	0.255264	128	114	0.89	156	0.201117	96	85	0.89
19	negative control	679	0.858407	365	6	0.02	956	1.2086	387	8	0.02	738	0.932996	365	12	0.03
19	CNOT6; CCR4-NOT transcription complex; subunit 6	884	1.11757	524	14	0.03	1256	1.58786	663	12	0.02	1057	1.33628	753	148	0.2
19	EFTUD1; elongation factor Tu GTP binding domain containing 1	668	0.844501	175	5	0.03	611	0.77244	282	8	0.03	696	0.879899	235	5	0.02
19	EIF6; eukaryotic translation initiation factor 6	774	0.978508	440	190	0.43	623	0.787611	370	92	0.25	715	0.903919	382	101	0.26
19	JAZF1; JAZF zinc finger 1	982	1.24147	403	3	0.01	549	0.694058	283	95	0.34	697	0.881163	299	48	0.16
19	LSM1; LSM1 homolog; U6 small nuclear RNA associated (S. cerevisiae)	625	0.790139	203	2	0.01	664	0.839444	317	2	0.01	1048	1.3249	440	14	0.03
19	LSM2; LSM2 homolog; U6 small nuclear RNA associated (S. cerevisiae)	579	0.731985	186	4	0.02	572	0.723135	193	8	0.04	517	0.653603	172	3	0.02
19	NCL; nucleolin	707	0.893805	154	5	0.03	939	1.18711	368	5	0.01	628	0.793932	201	98	0.49
19	NHP2L1; NHP2 non-histone chromosome protein 2-like 1 (S. cerevisiae)	143	0.180784	30	13	0.43	850	1.07459	398	3	0.01	733	0.926675	392	28	0.07
19	PIH1D1; PIH1 domain containing 1	1056	1.33502	552	19	0.03	754	0.953224	303	9	0.03	893	1.12895	539	23	0.04
19	POLR3B; polymerase (RNA) III (DNA directed) polypeptide B	711	0.898862	256	4	0.02	441	0.557522	185	3	0.02	556	0.702908	238	8	0.03
19	POP1; processing of precursor 1; ribonuclease P/MRP subunit (S. cerevisiae)	783	0.989886	331	5	0.02	856	1.08217	285	6	0.02	801	1.01264	507	26	0.05
19	POP4; processing of precursor 4; ribonuclease P/MRP subunit (S. cerevisiae)	849	1.07333	304	2	0.01	903	1.14159	406	12	0.03	619	0.782554	355	14	0.04
19	POP5; processing of precursor 5; ribonuclease P/MRP subunit (S. cerevisiae)	699	0.883692	405	14	0.03	863	1.09102	397	6	0.02	723	0.914033	504	8	0.02
19	POP7; processing of precursor 7; ribonuclease P/MRP subunit (S. cerevisiae)	561	0.709229	220	8	0.04	726	0.917826	252	18	0.07	742	0.938053	350	23	0.07
19	PPP1CB; protein phosphatase 1; catalytic subunit; beta isoform	606	0.766119	220	3	0.01	685	0.865992	258	31	0.12	672	0.849558	332	7	0.02
19	PUS1; pseudouridylate synthase 1	865	1.09355	311	1	0	616	0.778761	209	2	0.01	396	0.500632	183	6	0.03
19	SBDS; Shwachman-Bodian-Diamond syndrome	954	1.20607	531	97	0.18	641	0.810367	333	2	0.01	962	1.21618	291	7	0.02
19	SETX; senataxin	1115	1.40961	643	13	0.02	791	1	544	7	0.01	941	1.18963	526	21	0.04
19	XPO1; exportin 1 (CRM1 homolog; yeast)	323	0.408344	221	206	0.93	188	0.237674	116	102	0.88	136	0.171934	99	80	0.81
20	negative control	1089	1.02801	555	26	0.05	945	0.89207	470	43	0.09	1144	1.07992	526	34	0.06
20	BXDC1; brix domain containing 1	634	0.59849	123	51	0.41	651	0.614537	161	65	0.4	572	0.539962	203	78	0.38
20	CSNK2A1; casein kinase 2; alpha 1 polypeptide	603	0.569226	359	61	0.17	569	0.53713	246	27	0.11	636	0.600378	265	16	0.06
20	CSNK2A2; casein kinase 2; alpha prime polypeptide	809	0.763688	301	59	0.2	843	0.795784	241	15	0.06	898	0.847703	412	30	0.07
20	CSNK2B; casein kinase 2; beta polypeptide	1027	0.969478	616	103	0.17	704	0.664569	531	48	0.09	429	0.404972	228	29	0.13
20	DARS; aspartyl-tRNA synthetase	724	0.683449	188	19	0.1	798	0.753304	281	24	0.09	574	0.54185	153	16	0.1
20	DDX24; DEAD (Asp-Glu-Ala-Asp) box polypeptide 24	608	0.573946	233	94	0.4	684	0.645689	337	50	0.15	418	0.394588	137	42	0.31
20	EIF5B; eukaryotic translation initiation factor 5B	998	0.942102	470	59	0.13	569	0.53713	338	18	0.05	934	0.881687	504	68	0.13
20	METTL1; methyltransferase like 1	729	0.688169	338	11	0.03	630	0.594714	141	7	0.05	753	0.710824	307	37	0.12
20	MUS81; MUS81 endonuclease homolog (S. cerevisiae)	574	0.54185	263	7	0.03	888	0.838263	477	21	0.04	513	0.484267	246	23	0.09
20	NOL8; nucleolar protein 8	864	0.815607	284	15	0.05	789	0.744808	438	54	0.12	835	0.788232	300	26	0.09
20	NVL; nuclear VCP-like	871	0.822215	394	13	0.03	830	0.783512	209	12	0.06	533	0.503147	157	14	0.09
20	POLR1E; polymerase (RNA) I polypeptide E; 53kDa	947	0.893958	493	24	0.05	556	0.524858	367	16	0.04	551	0.520138	153	13	0.08
20	RBM13; RNA binding motif protein 13	733	0.691945	312	61	0.2	861	0.812775	305	35	0.11	684	0.645689	372	21	0.06
20	RBM23; RNA binding motif protein 23	841	0.793896	184	7	0.04	439	0.414412	306	99	0.32	425	0.401196	129	43	0.33
20	RBM28; RNA binding motif protein 28	861	0.812775	421	39	0.09	347	0.327565	112	25	0.22	1314	1.2404	665	51	0.08
20	RNF10; ring finger protein 10	514	0.485211	190	26	0.14	659	0.622089	237	10	0.04	643	0.606986	317	23	0.07
20	SPATA5; spermatogenesis associated 5	400	0.377596	156	21	0.13	852	0.804279	364	34	0.09	589	0.55601	354	37	0.1
20	TCEB3; transcription elongation factor B (SIII); polypeptide 3 (110kDa; elongin A)	488	0.460667	168	13	0.08	1024	0.966646	271	28	0.1	686	0.647577	157	11	0.07
20	XPO1; exportin 1 (CRM1 homolog; yeast)	381	0.35966	275	163	0.59	161	0.151982	101	53	0.52	123	0.116111	99	34	0.34
21	negative control	952	1.1424	358	2	0.01	811	0.9732	351	7	0.02	737	0.8844	255	6	0.02
21	ABCE1; ATP-binding cassette; sub-family E (OABP); member 1	157	0.1884	86	37	0.43	288	0.3456	186	117	0.63	262	0.3144	147	87	0.59
21	ABT1; activator of basal transcription 1	756	0.9072	301	2	0.01	973	1.1676	377	8	0.02	774	0.9288	330	10	0.03
21	ANP32B; acidic (leucine-rich) nuclear phosphoprotein 32 family; member B	773	0.9276	442	7	0.02	851	1.0212	317	3	0.01	598	0.7176	322	9	0.03
21	C1orf107; chromosome 1 open reading frame 107	711	0.8532	347	3	0.01	530	0.636	193	17	0.09	724	0.8688	238	2	0.01
21	DDX19A; DEAD (Asp-Glu-Ala-As) box polypeptide 19A	866	1.0392	380	5	0.01	573	0.6876	187	1	0.01	753	0.9036	232	7	0.03
21	DDX19B; DEAD (Asp-Glu-Ala-As) box polypeptide 19B	727	0.8724	239	0	0	666	0.7992	216	1	0	718	0.8616	381	5	0.01
21	DNAJC21; DnaJ (Hsp40) homolog; subfamily C; member 21	838	1.0056	321	3	0.01	1045	1.254	402	6	0.01	905	1.086	371	13	0.04
21	DNTTIP2; deoxynucleotidyltransferase; terminal; interacting protein 2	529	0.6348	212	20	0.09	566	0.6792	259	3	0.01	366	0.4392	189	6	0.03
21	EIF5A; eukaryotic translation initiation factor 5A	1041	1.2492	287	5	0.02	925	1.11	336	3	0.01	944	1.1328	356	3	0.01
21	GLE1; GLE1 RNA export mediator homolog (yeast)	627	0.7524	262	138	0.53	734	0.8808	244	51	0.21	811	0.9732	338	93	0.28
21	GPATCH4; G patch domain containing 4	676	0.8112	246	5	0.02	719	0.8628	200	2	0.01	618	0.7416	184	2	0.01
21	HRB; HIV-1 Rev binding protein	593	0.7116	239	2	0.01	1129	1.3548	488	4	0.01	1025	1.23	469	8	0.02
21	MCM3AP; minichromosome maintenance complex component 3 associated protein	531	0.6372	118	7	0.06	228	0.2736	28	0	0	682	0.8184	163	1	0.01
21	NOM1; nucleolar protein with MIF4G domain 1	593	0.7116	361	18	0.05	838	1.0056	247	6	0.02	673	0.8076	267	14	0.05
21	SKIV2L2; superkiller viralicidic activity 2-like 2 (S. cerevisiae)	804	0.9648	295	19	0.06	812	0.9744	449	8	0.02	677	0.8124	231	11	0.05
21	SYNCRIP; synaptotagmin binding; cytoplasmic RNA interacting protein	651	0.7812	224	2	0.01	499	0.5988	148	7	0.05	733	0.8796	249	11	0.04
21	WDR74; WD repeat domain 74	493	0.5916	130	16	0.12	645	0.774	266	14	0.05	568	0.6816	274	4	0.01
21	XPO1; exportin 1 (CRM1 homolog; yeast)	275	0.33	151	129	0.85	225	0.27	146	122	0.84	334	0.4008	162	121	0.75
22	negative control	828	1.10893	466	4	0.01	530	0.709821	248	4	0.02	882	1.18125	336	17	0.05
22	ANG; angiogenin; ribonuclease; RNase A family; 5	918	1.22946	591	27	0.05	838	1.12232	353	11	0.03	948	1.26964	367	23	0.06
22	EIF3B; eukaryotic translation initiation factor 3; subunit B	448	0.6	270	103	0.38	214	0.286607	151	84	0.56	245	0.328125	167	62	0.37
22	EIF5; eukaryotic translation initiation factor 5	705	0.944196	341	28	0.08	549	0.735268	339	16	0.05	859	1.15045	509	26	0.05
22	EXOSC4; exosome component 4	624	0.835714	284	7	0.02	587	0.786161	229	3	0.01	733	0.981696	488	9	0.02
22	EXOSC5; exosome component 5	646	0.865179	292	27	0.09	846	1.13304	390	12	0.03	802	1.07411	334	12	0.04
22	FRAP1; FK506 binding protein 12-rapamycin associated protein 1	779	1.0433	362	10	0.03	377	0.504911	93	5	0.05	798	1.06875	259	28	0.11
22	GBL; G protein beta subunit-like	774	1.03661	435	33	0.08	702	0.940179	330	6	0.02	561	0.751339	251	13	0.05
22	KIAA1303; raptor	632	0.846429	294	12	0.04	786	1.05268	362	6	0.02	538	0.720536	172	6	0.03
22	MDM4; Mdm4; transformed 3T3 cell double minute 4; p53 binding protein (mouse)	770	1.03125	293	8	0.03	637	0.853125	281	9	0.03	775	1.03795	347	65	0.19
22	NPM1; nucleophosmin (nucleolar phosphoprotein B23; numatrin)	517	0.692411	165	0	0	786	1.05268	328	11	0.03	687	0.920089	235	0	0
22	NPM3; nucleophosmin/nucleoplasmin; 3	578	0.774107	402	7	0.02	953	1.27634	402	17	0.04	768	1.02857	378	34	0.09
22	RICTOR; rapamycin-insensitive companion of mTOR	866	1.15982	407	24	0.06	726	0.972321	371	13	0.04	1014	1.35804	485	26	0.05
22	RPS6KB1; ribosomal protein S6 kinase; 70kDa; polypeptide 1	854	1.14375	391	15	0.04	412	0.551786	111	4	0.04	732	0.980357	240	11	0.05
22	RRN3; RRN3 RNA polymerase I transcription factor homolog (S. cerevisiae)	714	0.95625	498	40	0.08	637	0.853125	330	3	0.01	682	0.913393	372	79	0.21
22	SNUPN; snurportin 1	578	0.774107	257	10	0.04	824	1.10357	352	12	0.03	836	1.11964	345	21	0.06
22	TP53; tumor protein p53	578	0.774107	260	9	0.03	757	1.01384	348	17	0.05	846	1.13304	295	24	0.08
22	XPO1; exportin 1 (CRM1 homolog; yeast)	400	0.535714	259	195	0.75	290	0.388393	185	171	0.92	267	0.357589	160	126	0.79
22	ZFP36L2; zinc finger protein 36; C3H type-like 2	667	0.893304	287	10	0.03	916	1.22679	439	17	0.04	666	0.891964	330	14	0.04
22	ZNF259; zinc finger protein 259	724	0.969643	308	6	0.02	537	0.719196	218	16	0.07	1001	1.34062	476	21	0.04
23	negative control	998	0.921514	363	23	0.06	1033	0.953832	472	50	0.11	1218	1.12465	591	28	0.05
23	CSTF3; cleavage stimulation factor; 3' pre-RNA; subunit 3; 77kDa	815	0.752539	365	10	0.03	1043	0.963066	356	8	0.02	1130	1.0434	480	14	0.03
23	DCP2; DCP2 decapping enzyme homolog (S. cerevisiae)	669	0.617729	263	7	0.03	810	0.747922	332	16	0.05	1065	0.98338	461	34	0.07
23	HDAC1; histone deacetylase 1	756	0.698061	285	9	0.03	999	0.922438	570	12	0.02	842	0.77747	418	6	0.01
23	NCBP1; nuclear cap binding protein subunit 1; 80kDa	546	0.504155	223	35	0.16	579	0.534626	212	20	0.09	748	0.690674	315	23	0.07
23	NCBP2; nuclear cap binding protein subunit 2; 20kDa	1161	1.07202	392	34	0.09	817	0.754386	355	13	0.04	811	0.748846	337	24	0.07
23	PCF11; PCF11; cleavage and polyadenylation factor subunit; homolog (S. cerevisiae)	772	0.712835	403	9	0.02	470	0.43398	139	3	0.02	447	0.412742	189	16	0.08
23	PPP1CA; protein phosphatase 1; catalytic subunit; alpha isoform	729	0.67313	293	18	0.06	717	0.66205	275	10	0.04	866	0.799631	370	13	0.04
23	PPP1CC; protein phosphatase 1; catalytic subunit; gamma isoform	717	0.66205	192	9	0.05	751	0.693444	154	5	0.03	721	0.665743	242	15	0.06
23	PPP2CA; protein phosphatase 2 (formerly 2A); catalytic subunit; alpha isoform	825	0.761773	449	27	0.06	782	0.722068	317	5	0.02	648	0.598338	427	42	0.1
23	PPP2CB; protein phosphatase 2 (formerly 2A); catalytic subunit; beta isoform	978	0.903047	499	20	0.04	436	0.402585	173	4	0.02	973	0.89843	385	17	0.04
23	PSMA4; proteasome (prosome; macropain) subunit; alpha type; 4	303	0.279778	164	96	0.59	295	0.272392	123	58	0.47	216	0.199446	100	37	0.37
23	SENP1; SUMO1/sentrin specific peptidase 1	789	0.728532	343	15	0.04	806	0.744229	354	41	0.12	745	0.687904	372	11	0.03
23	SIRT1; sirtuin (silent mating type information regulation 2 homolog) 1 (S. cerevisiae)	1008	0.930748	346	23	0.07	864	0.797784	346	18	0.05	1079	0.996307	329	29	0.09
23	SMARCAL1; SWI/SNF related; matrix associated; actin dependent regulator of chromatin; subfamily a-like 1	647	0.597415	244	10	0.04	572	0.528163	298	11	0.04	1048	0.967682	414	19	0.05
23	SUMO1; SMT3 suppressor of mif two 3 homolog 1 (S. cerevisiae)	1013	0.935365	343	4	0.01	1112	1.02678	404	6	0.01	824	0.760849	229	7	0.03
23	UBA2; ubiquitin-like modifier activating enzyme 2	1147	1.05909	1006	40	0.04	559	0.516159	465	20	0.04	934	0.862419	711	14	0.02
23	UBE2I; ubiquitin-conjugating enzyme E2I (UBC9 homolog; yeast)	552	0.509695	486	29	0.06	1226	1.13204	911	19	0.02	912	0.842105	773	27	0.03
23	XPO1; exportin 1 (CRM1 homolog; yeast)	432	0.398892	198	173	0.87	247	0.22807	139	118	0.85	402	0.371191	245	178	0.73
23	ZFP36; zinc finger protein 36; C3H type; homolog (mouse)	815	0.752539	354	10	0.03	772	0.712835	297	9	0.03	585	0.540166	223	2	0.01
24	negative control	908	0.983749	497	30	0.06	853	0.92416	383	38	0.1	1008	1.09209	507	57	0.11
24	ADAR; adenosine deaminase; RNA-specific	960	1.04009	652	21	0.03	881	0.954496	280	15	0.05	730	0.790899	431	49	0.11
24	CLP1; CLP1; cleavage and polyadenylation factor I subunit; homolog (S. cerevisiae)	937	1.01517	421	28	0.07	700	0.758397	263	17	0.06	662	0.717226	130	15	0.12
24	DEK; DEK oncogene (DNA binding)	304	0.329361	211	42	0.2	825	0.893824	331	44	0.13	694	0.751896	393	45	0.11
24	DIS3L2; DIS3 mitotic control homolog (S. cerevisiae)-like 2	381	0.412784	172	24	0.14	970	1.05092	294	18	0.06	766	0.829902	320	22	0.07
24	ISG20L2; interferon stimulated exonuclease gene 20kDa-like 2	960	1.04009	691	143	0.21	949	1.02817	396	29	0.07	465	0.503792	170	19	0.11
24	NOLA2; nucleolar protein family A; member 2 (H/ACA small nucleolar RNPs)	211	0.228602	32	6	0.19	662	0.717226	211	18	0.09	819	0.887324	296	32	0.11
24	NOLC1; nucleolar and coiled-body phosphoprotein 1	825	0.893824	341	24	0.07	641	0.694475	355	96	0.27	1061	1.14951	477	26	0.05
24	POLR2L; polymerase (RNA) II (DNA directed) polypeptide L; 7.6kDa	528	0.572048	156	9	0.06	1159	1.25569	530	90	0.17	511	0.553629	294	8	0.03
24	PSPC1; paraspeckle component 1	617	0.668472	148	4	0.03	1340	1.45179	559	52	0.09	760	0.823402	268	20	0.07
24	RBM3; RNA binding motif (RNP1; RRM) protein 3	741	0.802817	379	32	0.08	790	0.855905	416	32	0.08	1088	1.17877	508	30	0.06
24	RBM4; RNA binding motif protein 4	1007	1.09101	390	46	0.12	449	0.486457	221	29	0.13	852	0.923077	349	39	0.11
24	RNPS1; RNA binding protein S1; serine-rich domain	1049	1.13651	611	56	0.09	931	1.00867	435	48	0.11	928	1.00542	521	55	0.11
24	SCYL1; SCY1-like 1 (S. cerevisiae)	221	0.239437	53	5	0.09	610	0.660888	318	56	0.18	482	0.52221	204	36	0.18
24	TCOF1; Treacher Collins-Franceschetti syndrome 1	488	0.528711	291	24	0.08	681	0.737811	446	31	0.07	931	1.00867	317	35	0.11
24	TRNT1; tRNA nucleotidyl transferase; CCA-adding; 1	655	0.709642	275	32	0.12	655	0.709642	312	15	0.05	872	0.944745	347	48	0.14
24	UPF2; UPF2 regulator of nonsense transcripts homolog (yeast)	709	0.768147	372	44	0.12	700	0.758397	378	33	0.09	661	0.716143	351	45	0.13
24	UPF3A; UPF3 regulator of nonsense transcripts homolog A (yeast)	235	0.254605	86	6	0.07	274	0.296858	153	23	0.15	814	0.881907	383	38	0.1
24	XPO1; exportin 1 (CRM1 homolog; yeast)	240	0.260022	117	79	0.68	175	0.189599	112	45	0.4	123	0.133261	84	29	0.35
24	ZCCHC7; zinc finger; CCHC domain containing 7	616	0.667389	302	13	0.04	878	0.951246	461	32	0.07	983	1.065	370	38	0.1
25	negative control	516	0.689532	222	13	0.06	804	1.07439	252	18	0.07	925	1.23608	318	25	0.08
25	ABCF1; ATP-binding cassette; sub-family F (GCN20); member 1	632	0.844543	256	8	0.03	746	0.996882	341	32	0.09	827	1.10512	445	39	0.09
25	ABCF2; ATP-binding cassette; sub-family F (GCN20); member 2	893	1.19332	292	6	0.02	523	0.698886	236	37	0.16	854	1.1412	363	33	0.09
25	CARM1; coactivator-associated arginine methyltransferase 1	801	1.07038	337	13	0.04	862	1.15189	456	39	0.09	805	1.07572	255	15	0.06
25	CARM1L; coactivator associated arginine methyltransferase 1-like	703	0.939421	249	8	0.03	1120	1.49666	422	18	0.04	955	1.27617	342	22	0.06
25	LOC90826; hypothetical protein BC004337	1180	1.57684	527	9	0.02	1126	1.50468	405	12	0.03	885	1.18263	460	9	0.02
25	NEDD4L; neural precursor cell expressed; developmentally down-regulated 4-like	446	0.595991	73	1	0.01	905	1.20935	407	17	0.04	1182	1.57951	304	17	0.06
25	NOLA3; nucleolar protein family A; member 3 (H/ACA small nucleolar RNPs)	445	0.594655	176	7	0.04	736	0.983519	377	8	0.02	449	0.6	230	14	0.06
25	PRMT1; protein arginine methyltransferase 1	781	1.04365	290	5	0.02	596	0.796437	279	74	0.27	55	0.073497	22	6	0.27
25	PRMT2; protein arginine methyltransferase 2	610	0.815145	305	36	0.12	573	0.765702	177	3	0.02	1071	1.43118	351	20	0.06
25	PRMT3; protein arginine methyltransferase 3	503	0.67216	207	3	0.01	708	0.946102	349	9	0.03	918	1.22673	435	50	0.11
25	PRMT5; protein arginine methyltransferase 5	737	0.984855	294	4	0.01	1244	1.66236	421	10	0.02	783	1.04632	256	25	0.1
25	PRMT6; protein arginine methyltransferase 6	986	1.3176	416	7	0.02	839	1.12116	516	21	0.04	766	1.02361	351	26	0.07
25	PRMT7; protein arginine methyltransferase 7	712	0.951448	241	1	0	768	1.02628	252	11	0.04	590	0.788419	128	9	0.07
25	SETD3; SET domain containing 3	804	1.07439	442	30	0.07	684	0.914031	339	11	0.03	588	0.785746	238	10	0.04
25	SETD4; SET domain containing 4	815	1.08909	359	10	0.03	919	1.22806	505	34	0.07	813	1.08641	337	24	0.07
25	SETD6; SET domain containing 6	785	1.049	349	6	0.02	867	1.15857	389	23	0.06	839	1.12116	219	6	0.03
25	SMN1; survival of motor neuron 1; telomeric	355	0.474388	158	38	0.24	810	1.08241	454	16	0.04	1004	1.34165	441	23	0.05
25	SMN2; survival of motor neuron 2; centromeric	748	0.999555	357	82	0.23	868	1.15991	408	4	0.01	967	1.29221	493	31	0.06
25	XPO1; exportin 1 (CRM1 homolog; yeast)	454	0.606682	293	254	0.87	138	0.18441	87	72	0.83	228	0.304677	159	126	0.79
26	negative control	822	1.10583	364	42	0.12	645	0.867713	222	44	0.2	763	1.02646	328	52	0.16
26	CAPRIN1; cell cycle associated protein 1	800	1.07623	360	77	0.21	650	0.874439	227	46	0.2	917	1.23363	412	56	0.14
26	DDX1; DEAD (Asp-Glu-Ala-Asp) box polypeptide 1	481	0.647085	158	26	0.16	981	1.31973	503	39	0.08	456	0.613453	166	26	0.16
26	EIF1; eukaryotic translation initiation factor 1	573	0.770852	197	50	0.25	1064	1.43139	277	19	0.07	1164	1.56592	368	53	0.14
26	EIF2B5; eukaryotic translation initiation factor 2B; subunit 5 epsilon; 82kDa	494	0.664574	113	14	0.12	793	1.06682	245	53	0.22	503	0.676682	125	8	0.06
26	EIF2S2; eukaryotic translation initiation factor 2; subunit 2 beta; 38kDa	255	0.343049	74	23	0.31	388	0.521973	100	39	0.39	402	0.540807	89	25	0.28
26	EIF3H; eukaryotic translation initiation factor 3; subunit H	630	0.847534	254	35	0.14	862	1.15964	359	40	0.11	706	0.949776	257	45	0.18
26	EIF3I; eukaryotic translation initiation factor 3; subunit I	255	0.343049	91	24	0.26	237	0.318834	96	36	0.38	362	0.486996	130	53	0.41
26	FAM98A; family with sequence similarity 98; member A	551	0.741256	267	25	0.09	510	0.686099	269	38	0.14	815	1.09641	400	94	0.24
26	FBXL10; F-box and leucine-rich repeat protein 10	677	0.910762	370	26	0.07	618	0.83139	150	35	0.23	812	1.09238	330	17	0.05
26	FCF1; FCF1 small subunit (SSU) processome component homolog (S. cerevisiae)	718	0.965919	366	39	0.11	349	0.469507	42	6	0.14	444	0.597309	173	31	0.18
26	HUWE1; HECT; UBA and WWE domain containing 1	717	0.964574	299	50	0.17	378	0.50852	96	6	0.06	431	0.579821	144	43	0.3
26	KIAA1967; KIAA1967	436	0.586547	111	29	0.26	878	1.18117	337	30	0.09	867	1.16637	341	36	0.11
26	SENP3; SUMO1/sentrin/SMT3 specific peptidase 3	838	1.12735	447	58	0.13	621	0.835426	339	53	0.16	538	0.723767	228	60	0.26
26	SHFM1; split hand/foot malformation (ectrodactyly) type 1	782	1.05202	313	26	0.08	448	0.602691	73	7	0.1	561	0.754709	110	13	0.12
26	TAF9; TAF9 RNA polymerase II; TATA box binding protein (TBP)-associated factor; 32kDa	678	0.912108	279	13	0.05	871	1.17175	278	41	0.15	719	0.967265	397	29	0.07
26	TSC1; tuberous sclerosis 1	928	1.24843	507	54	0.11	702	0.944395	307	44	0.14	685	0.921525	183	32	0.17
26	XPO1; exportin 1 (CRM1 homolog; yeast)	185	0.248879	139	93	0.67	191	0.256951	124	48	0.39	305	0.410314	178	85	0.48
